# Supplementary material for: Home is where the home range is: Identifying territoriality and exhibit preferences in an ex-situ group of all-male Nile crocodiles (Crocodylus niloticus)
Source: PLoS One. 2024 Jan 25;19(1):e0297687. doi: 10.1371/journal.pone.0297687 (PMC10810454; doi:10.1371/journal.pone.0297687)
Supplement: S2 Table — This csv file contains the original location data analyzed in the main text. (CSV) [file pone.0297687.s004.csv]

ID	Space_Use_Coordinate_X	Space_Use_Coordinate_Y_Raw	Space_Use_Coordinate_Y_Final	Date_YYMMDD	Time
BA	449	152	449	201010	3:30PM-5:30PM
BA	452	149	452	201011	7AM-9AM
BA	340	187	414	201013	7AM-9AM
BA	383	155	446	201014	7AM-9AM
BA	424	175	426	201015	7AM-9AM
BA	306	199	402	201017	10:30AM-12:30PM
BA	456	148	453	201017	3:30PM-5:30PM
BA	455	151	450	201018	3:30PM-5:30PM
BA	343	188	413	201018	7AM-9AM
BA	384	187	414	201019	3:30PM-5:30PM
BA	419	177	424	201019	7AM-9AM
BA	364	175	426	201020	7AM-9AM
BA	458	131	470	201023	10:30AM-12:30PM
BA	474	103	498	201024	10:30AM-12:30PM
BA	458	151	450	201024	3:30PM-5:30PM
BA	543	154	447	201024	7AM-9AM
BA	476	138	463	201025	10:30AM-12:30PM
BA	419	174	427	201025	3:30PM-5:30PM
BA	421	174	427	201025	7AM-9AM
BA	483	140	461	201026	10:30AM-12:30PM
BA	477	200	401	201026	7AM-9AM
BA	431	216	385	201027	10:30AM-12:30PM
BA	484	181	420	201027	7AM-9AM
BA	419	178	423	201029	3:30PM-5:30PM
BA	478	134	467	201030	10:30AM-12:30PM
BA	448	174	427	201030	3:30PM-5:30PM
BA	430	184	417	201030	7AM-9AM
BA	560	126	475	201031	10:30AM-12:30PM
BA	435	156	445	201031	3:30PM-5:30PM
BA	464	163	438	201101	7AM-9AM
BA	396	191	410	201107	7AM-9AM
BA	409	182	419	201113	10:30AM-12:30PM
BA	410	182	419	201113	7AM-9AM
BA	482	175	426	201115	7AM-9AM
BA	474	142	459	201116	7AM-9AM
BA	543	117	484	201121	7AM-9AM
BA	503	132	469	201122	10:30AM-12:30PM
BA	514	186	415	201123	7AM-9AM
BA	485	91	510	201124	3:30PM-5:30PM
BA	465	193	408	201124	7AM-9AM
BA	520	119	482	201128	10:30AM-12:30PM
BA	513	124	477	201129	10:30AM-12:30PM
BA	451	149	452	201129	3:30PM-5:30PM
BA	540	82	519	201130	3:30PM-5:30PM
BA	525	74	527	201201	3:30PM-5:30PM
BA	479	137	464	201204	10:30AM-12:30PM
BA	529	120	481	201205	10:30AM-12:30PM
BA	446	153	448	201205	3:30PM-5:30PM
BA	507	132	469	201205	7AM-9AM
BA	476	133	468	201206	10:30AM-12:30PM
BA	542	81	520	201206	3:30PM-5:30PM
BA	483	169	432	201207	7AM-9AM
BA	470	188	413	201208	10:30AM-12:30PM
BA	553	129	472	201208	7AM-9AM
BA	428	175	426	201210	7AM-9AM
BA	527	118	483	201211	10:30AM-12:30PM
BA	472	103	498	201211	3:30PM-5:30PM
BA	478	142	459	201212	3:30PM-5:30PM
BA	460	145	456	201213	3:30PM-5:30PM
BA	518	161	440	201213	7AM-9AM
BA	431	168	433	201214	7AM-9AM
BA	397	242	359	201216	7AM-9AM
BA	426	174	427	201217	10:30AM-12:30PM
BA	544	91	510	201217	3:30PM-5:30PM
BA	456	187	414	201217	7AM-9AM
BA	526	81	520	201218	10:30AM-12:30PM
BA	511	84	517	201219	10:30AM-12:30PM
BA	476	94	507	201219	3:30PM-5:30PM
BA	404	217	384	201221	10:30AM-12:30PM
BA	475	197	404	201221	7AM-9AM
BA	518	121	480	201222	10:30AM-12:30PM
BA	477	100	501	201222	3:30PM-5:30PM
BA	411	187	414	201223	10:30AM-12:30PM
BA	479	138	463	201226	10:30AM-12:30PM
BA	433	218	383	201226	7AM-9AM
BA	508	132	469	201227	10:30AM-12:30PM
BA	491	81	520	201227	3:30PM-5:30PM
BA	419	207	394	201227	7AM-9AM
BA	435	190	411	201228	3:30PM-5:30PM
BA	352	184	417	201228	7AM-9AM
BA	445	151	450	201229	3:30PM-5:30PM
BA	522	123	478	201231	10:30AM-12:30PM
BA	396	171	430	201231	3:30PM-5:30PM
BA	422	211	390	201231	7AM-9AM
BA	411	186	415	210102	10:30AM-12:30PM
BA	413	188	413	210103	7AM-9AM
BA	400	165	436	210104	3:30PM-5:30PM
BA	435	196	405	210105	10:30AM-12:30PM
BA	536	88	513	210105	3:30PM-5:30PM
BA	448	170	431	210105	7AM-9AM
BA	441	187	414	210106	10:30AM-12:30PM
BA	401	164	437	210106	3:30PM-5:30PM
BA	406	185	416	210107	10:30AM-12:30PM
BA	398	170	431	210107	3:30PM-5:30PM
BA	407	188	413	210107	7AM-9AM
BA	411	184	417	210108	10:30AM-12:30PM
BA	398	170	431	210109	3:30PM-5:30PM
BA	406	189	412	210109	7AM-9AM
BA	514	87	514	210110	10:30AM-12:30PM
BA	479	130	471	210110	7AM-9AM
BA	401	171	430	210111	3:30PM-5:30PM
BA	455	165	436	210112	7AM-9AM
BA	387	189	412	210114	10:30AM-12:30PM
BA	538	86	515	210114	3:30PM-5:30PM
BA	379	192	409	210114	7AM-9AM
BA	538	115	486	210116	10:30AM-12:30PM
BA	435	169	432	210116	7AM-9AM
BA	376	176	425	210117	3:30PM-5:30PM
BA	493	84	517	210118	10:30AM-12:30PM
BA	537	87	514	210118	3:30PM-5:30PM
BA	412	209	392	210118	7AM-9AM
BA	401	166	435	210120	3:30PM-5:30PM
BA	402	165	436	210121	10:30AM-12:30PM
BA	536	77	524	210122	3:30PM-5:30PM
BA	391	192	409	210123	7AM-9AM
BA	487	82	519	210124	3:30PM-5:30PM
BA	459	178	423	210124	7AM-9AM
BA	364	192	409	210125	10:30AM-12:30PM
BA	396	170	431	210125	3:30PM-5:30PM
BA	361	168	433	210125	7AM-9AM
BA	324	189	412	210126	7AM-9AM
BA	300	211	390	210127	7AM-9AM
BA	454	172	429	210128	7AM-9AM
BA	541	122	479	210130	10:30AM-12:30PM
BA	401	223	378	210130	7AM-9AM
BA	449	149	452	210131	3:30PM-5:30PM
BA	361	185	416	210131	7AM-9AM
BA	372	164	437	210201	10:30AM-12:30PM
BA	453	170	431	210201	3:30PM-5:30PM
BA	492	89	512	210202	3:30PM-5:30PM
BA	454	166	435	210202	7AM-9AM
BA	544	121	480	210204	10:30AM-12:30PM
BA	404	187	414	210204	7AM-9AM
BA	503	84	517	210205	10:30AM-12:30PM
BA	398	167	434	210206	10:30AM-12:30PM
BA	381	200	401	210206	3:30PM-5:30PM
BA	479	185	416	210206	7AM-9AM
BA	451	150	451	210207	3:30PM-5:30PM
BA	396	170	431	210208	3:30PM-5:30PM
BA	485	79	522	210209	10:30AM-12:30PM
BA	397	189	412	210209	7AM-9AM
BA	397	170	431	210210	3:30PM-5:30PM
BA	397	190	411	210210	7AM-9AM
BA	374	219	382	210213	7AM-9AM
BA	354	170	431	210214	7AM-9AM
BA	543	142	459	210215	10:30AM-12:30PM
BA	239	208	393	210220	7AM-9AM
BA	471	181	420	210222	7AM-9AM
BA	455	165	436	210223	7AM-9AM
BA	511	119	482	210226	10:30AM-12:30PM
BA	515	78	523	210226	3:30PM-5:30PM
BA	362	196	405	210226	7AM-9AM
BA	447	151	450	210305	3:30PM-5:30PM
BA	300	211	390	210306	10:30AM-12:30PM
BA	371	184	417	210306	3:30PM-5:30PM
BA	483	135	466	210318	10:30AM-12:30PM
BA	330	209	392	210318	7AM-9AM
BA	368	200	401	210320	3:30PM-5:30PM
BA	311	206	395	210320	7AM-9AM
BA	431	173	428	210324	3:30PM-5:30PM
BA	485	134	467	210325	10:30AM-12:30PM
BA	388	243	358	210325	3:30PM-5:30PM
BA	332	191	410	210326	7AM-9AM
BA	274	208	393	210328	7AM-9AM
BA	422	182	419	210329	10:30AM-12:30PM
BA	400	164	437	210329	3:30PM-5:30PM
BA	484	136	465	210330	10:30AM-12:30PM
BA	536	109	492	210331	10:30AM-12:30PM
BA	405	166	435	210331	3:30PM-5:30PM
BA	395	187	414	210401	10:30AM-12:30PM
BA	488	134	467	210402	10:30AM-12:30PM
BA	405	162	439	210405	3:30PM-5:30PM
BA	492	132	469	210408	10:30AM-12:30PM
BA	411	163	438	210408	3:30PM-5:30PM
BA	412	203	398	210412	3:30PM-5:30PM
BA	371	139	462	210414	3:30PM-5:30PM
BA	358	190	411	210415	10:30AM-12:30PM
BA	286	208	393	210415	7AM-9AM
BA	361	171	430	210420	3:30PM-5:30PM
BA	482	83	518	210421	10:30AM-12:30PM
BA	440	153	448	210421	3:30PM-5:30PM
BA	411	184	417	210421	7AM-9AM
BA	474	139	462	210422	10:30AM-12:30PM
BA	383	247	354	210422	7AM-9AM
BA	356	189	412	210424	10:30AM-12:30PM
BA	423	156	445	210426	3:30PM-5:30PM
BA	461	167	434	210426	7AM-9AM
BA	503	115	486	210427	10:30AM-12:30PM
BA	443	154	447	210427	3:30PM-5:30PM
BA	420	220	381	210427	7AM-9AM
BA	440	156	445	210428	3:30PM-5:30PM
BA	324	200	401	210428	7AM-9AM
BA	474	141	460	210429	10:30AM-12:30PM
BA	416	199	402	210429	3:30PM-5:30PM
BA	461	182	419	210429	7AM-9AM
BA	392	205	396	210430	10:30AM-12:30PM
BA	462	131	470	210501	10:30AM-12:30PM
BA	550	139	462	210502	7AM-9AM
BA	483	137	464	210503	10:30AM-12:30PM
BA	355	181	420	210503	3:30PM-5:30PM
BA	538	118	483	210504	10:30AM-12:30PM
BA	259	211	390	210504	3:30PM-5:30PM
BA	498	127	474	210505	10:30AM-12:30PM
BA	486	133	468	210506	10:30AM-12:30PM
BA	370	212	389	210506	7AM-9AM
BA	482	137	464	210507	10:30AM-12:30PM
BA	385	198	403	210507	7AM-9AM
BA	478	141	460	210508	10:30AM-12:30PM
BA	483	136	465	210509	10:30AM-12:30PM
BA	450	151	450	210509	3:30PM-5:30PM
BA	475	125	476	210511	10:30AM-12:30PM
BA	476	135	466	210511	3:30PM-5:30PM
BA	481	141	460	210512	10:30AM-12:30PM
BA	480	133	468	210513	10:30AM-12:30PM
BA	443	152	449	210513	3:30PM-5:30PM
BA	487	138	463	210514	10:30AM-12:30PM
BA	443	150	451	210514	3:30PM-5:30PM
BA	480	183	418	210514	7AM-9AM
BA	504	117	484	210515	10:30AM-12:30PM
BA	467	127	474	210515	7AM-9AM
BA	481	138	463	210516	3:30PM-5:30PM
BA	494	175	426	210516	7AM-9AM
BA	471	130	471	210517	10:30AM-12:30PM
BA	440	153	448	210517	3:30PM-5:30PM
BA	457	132	469	210518	10:30AM-12:30PM
BA	450	149	452	210518	3:30PM-5:30PM
BA	474	122	479	210519	10:30AM-12:30PM
BA	348	197	404	210519	7AM-9AM
BA	474	140	461	210520	3:30PM-5:30PM
BA	456	170	431	210520	7AM-9AM
BA	417	158	443	210521	3:30PM-5:30PM
BA	466	130	471	210522	10:30AM-12:30PM
BA	331	187	414	210523	10:30AM-12:30PM
BA	471	129	472	210523	7AM-9AM
BA	336	186	415	210524	3:30PM-5:30PM
BA	411	229	372	210524	7AM-9AM
BA	466	133	468	210525	10:30AM-12:30PM
BA	298	211	390	210525	3:30PM-5:30PM
BA	414	201	400	210525	7AM-9AM
BA	455	169	432	210526	7AM-9AM
BA	463	133	468	210527	10:30AM-12:30PM
BA	403	226	375	210527	7AM-9AM
BA	474	128	473	210528	3:30PM-5:30PM
BA	447	215	386	210528	7AM-9AM
BA	494	160	441	210529	7AM-9AM
BA	448	151	450	210530	3:30PM-5:30PM
BA	478	129	472	210601	10:30AM-12:30PM
BA	481	135	466	210602	10:30AM-12:30PM
BA	477	136	465	210602	3:30PM-5:30PM
BA	477	133	468	210602	7AM-9AM
BA	464	128	473	210603	10:30AM-12:30PM
BA	472	127	474	210604	10:30AM-12:30PM
BA	497	194	407	210604	7AM-9AM
BA	473	128	473	210606	10:00AM-12:00PM
BA	486	161	440	210606	6:30AM-8:30AM
BA	473	124	477	210607	10:00AM-12:00PM
BA	467	127	474	210608	10:00AM-12:00PM
BA	431	154	447	210608	3:30PM-5:30PM
BA	507	200	401	210608	6:30AM-8:30AM
BA	480	129	472	210609	10:00AM-12:00PM
BA	463	130	471	210609	3:00PM-5:00PM
BA	419	186	415	210609	7AM-9AM
BA	475	139	462	210610	10:00AM-12:00PM
BA	297	212	389	210610	3:00PM-5:00PM
BA	430	175	426	210610	6:30AM-8:30AM
BA	470	129	472	210611	10:00AM-12:00PM
BA	452	191	410	210611	6:30AM-8:30AM
BA	479	134	467	210612	3:00PM-5:00PM
BA	464	128	473	210614	10:00AM-12:00PM
BA	494	166	435	210614	6:30AM-8:30AM
BA	389	199	402	210615	10:00AM-12:00PM
BA	460	131	470	210616	10:30AM-12:30PM
BA	458	130	471	210616	3:30PM-5:30PM
BA	498	113	488	210617	10:30AM-12:30PM
BA	430	152	449	210617	3:30PM-5:30PM
BA	434	210	391	210617	7AM-9AM
BA	466	127	474	210618	10:30AM-12:30PM
BA	332	196	405	210618	7AM-9AM
BA	494	131	470	210619	10:30AM-12:30PM
BA	480	138	463	210621	10:30AM-12:30PM
BA	401	188	413	210621	6:30AM-8:30AM
BA	483	131	470	210622	10:30AM-12:30PM
BA	476	131	470	210622	7AM-9AM
BA	328	209	392	210623	10:30AM-12:30PM
BA	523	111	490	210624	10:30AM-12:30PM
BA	508	186	415	210624	7AM-9AM
BA	357	186	415	210626	3:30PM-5:30PM
BA	398	168	433	210705	6:30AM-8:30AM
BA	304	213	388	210706	10:30AM-12:30PM
BA	445	151	450	210706	3:30PM-5:30PM
BA	450	152	449	210707	3:30PM-5:30PM
BA	481	124	477	210707	7AM-9AM
BA	55	151	450	210708	10:30AM-12:30PM
BA	322	191	410	210708	3:30PM-5:30PM
BA	329	201	400	210708	7AM-9AM
BA	480	139	462	210709	10:30AM-12:30PM
BA	430	174	427	210709	3:30PM-5:30PM
BA	475	135	466	210712	10:00AM-12:00PM
BA	466	130	471	210712	3:30PM-5:30PM
BA	414	241	360	210712	6:30AM-8:30AM
BA	486	129	472	210713	3:00PM-5:00PM
BA	528	75	526	210714	10:00AM-12:00PM
BA	518	72	529	210714	3:00PM-5:00PM
BA	494	198	403	210714	6:30AM-8:30AM
BA	485	132	469	210715	10:00AM-12:00PM
BA	451	169	432	210715	6:30AM-8:30AM
BA	528	68	533	210718	10:30AM-12:30PM
BA	509	80	521	210718	3:30PM-5:30PM
BA	458	192	409	210718	6:30AM-8:30AM
BA	465	128	473	210719	10:30AM-12:30PM
BA	490	205	396	210719	7AM-9AM
BA	334	207	394	210722	7AM-9AM
BA	478	136	465	210724	3:00PM-5:00PM
BA	515	79	522	210725	10:00AM-12:00PM
BA	484	85	516	210725	3:30PM-5:30PM
BA	512	173	428	210725	7AM-9AM
BA	455	192	409	210726	7AM-9AM
BA	496	113	488	210727	10:30AM-12:30PM
BA	423	184	417	210727	7AM-9AM
BA	323	191	410	210728	10:30AM-12:30PM
BA	352	172	429	210728	3:30PM-5:30PM
BA	419	235	366	210728	7AM-9AM
BA	401	190	411	210729	7AM-9AM
BA	486	136	465	210730	3:00PM-5:00PM
BA	405	188	413	210730	6:30AM-8:30AM
BA	495	127	474	210731	6:30AM-8:30AM
BA	542	88	513	210801	10:00AM-12:00PM
BA	533	75	526	210801	3:00PM-5:00PM
BA	531	72	529	210801	6:30AM-8:30AM
BA	533	116	485	210802	6:30AM-8:30AM
BA	541	142	459	210803	10:00AM-12:00PM
BA	482	136	465	210803	3:00PM-5:00PM
BA	503	125	476	210805	10:00AM-12:00PM
BA	443	152	449	210805	3:00PM-5:00PM
BA	454	132	469	210806	10:00AM-12:00PM
BA	538	154	447	210806	6:30AM-8:30AM
BA	455	206	395	210807	6:30AM-8:30AM
BA	515	117	484	210809	10:00AM-12:00PM
BA	520	71	530	210810	10:00AM-12:00PM
BA	520	74	527	210810	3:00PM-5:00PM
BA	329	215	386	210811	10:00AM-12:00PM
BA	510	75	526	210811	6:30AM-8:30AM
BA	474	131	470	210812	10:00AM-12:00PM
BA	378	182	419	210812	3:00PM-5:00PM
BA	404	205	396	210812	6:30AM-8:30AM
BA	457	130	471	210813	10:00AM-12:00PM
BA	420	225	376	210813	6:30AM-8:30AM
BA	433	188	413	210816	6:30AM-8:30AM
BA	431	189	412	210821	6:30AM-8:30AM
BA	482	131	470	210822	3:00PM-5:00PM
BA	432	184	417	210822	6:30AM-8:30AM
BA	487	135	466	210823	3:00PM-5:00PM
BA	429	176	425	210823	6:30AM-8:30AM
BA	460	129	472	210824	10:00AM-12:00PM
BA	476	124	477	210825	10:00AM-12:00PM
BA	476	141	460	210825	3:00PM-5:00PM
BA	479	137	464	210826	10:00AM-12:00PM
BA	436	150	451	210826	3:00PM-5:00PM
BA	436	212	389	210826	6:30AM-8:30AM
BA	424	175	426	210827	10:00AM-12:00PM
BA	423	182	419	210828	6:30AM-8:30AM
BA	481	161	440	210829	6:30AM-8:30AM
BA	480	135	466	210830	10:00AM-12:00PM
BA	370	197	404	210830	3:00PM-5:00PM
BA	452	188	413	210830	6:30AM-8:30AM
BA	345	220	381	210831	10:00AM-12:00PM
BA	477	137	464	210831	3:00PM-5:00PM
BA	550	143	458	210831	6:30AM-8:30AM
BA	531	72	529	210901	10:00AM-12:00PM
BA	520	72	529	210901	3:00PM-5:00PM
BA	534	74	527	210902	10:00AM-12:00PM
BA	366	213	388	210902	3:00PM-5:00PM
BA	533	72	529	210902	6:30AM-8:30AM
BA	313	216	385	210903	3:00PM-5:00PM
BA	511	176	425	210903	6:30AM-8:30AM
BA	466	128	473	210904	10:00AM-12:00PM
BA	477	138	463	210905	3:00PM-5:00PM
BA	479	133	468	210906	3:00PM-5:00PM
BA	505	126	475	210907	10:00AM-12:00PM
BA	476	130	471	210907	3:00PM-5:00PM
BA	515	124	477	210908	10:00AM-12:00PM
BA	483	137	464	210908	3:00PM-5:00PM
BA	397	233	368	210908	6:30AM-8:30AM
BA	464	130	471	210909	10:00AM-12:00PM
BA	455	130	471	210909	3:00PM-5:00PM
BA	474	199	402	210909	6:30AM-8:30AM
BA	411	186	415	210911	10:00AM-12:00PM
BA	405	166	435	210911	3:00PM-5:00PM
BA	395	216	385	210913	10:00AM-12:00PM
BA	405	206	395	210913	3:00PM-5:00PM
BA	506	111	490	210914	3:00PM-5:00PM
BA	317	199	402	210915	10:00AM-12:00PM
BA	361	182	419	210915	3:00PM-5:00PM
BA	480	136	465	210916	10:00AM-12:00PM
BA	476	135	466	210916	3:00PM-5:00PM
BA	502	189	412	210916	6:30AM-8:30AM
BA	421	230	371	210917	10:00AM-12:00PM
BA	389	226	375	210917	6:30AM-8:30AM
BA	479	136	465	210918	10:00AM-12:00PM
BA	369	166	435	210919	10:00AM-12:00PM
BA	401	203	398	210919	6:30AM-8:30AM
BA	476	138	463	210920	3:00PM-5:00PM
BA	462	182	419	210920	6:30AM-8:30AM
BA	545	124	477	210921	10:00AM-12:00PM
BA	360	199	402	210921	3:00PM-5:00PM
BA	524	78	523	210922	10:00AM-12:00PM
BA	483	132	469	210922	3:00PM-5:00PM
BA	360	196	405	210923	10:00AM-12:00PM
BA	317	209	392	210923	3:00PM-5:00PM
BA	330	190	411	210923	6:30AM-8:30AM
BA	314	212	389	210924	10:00AM-12:00PM
BA	470	164	437	210924	6:30AM-8:30AM
BA	474	142	459	210925	10:00AM-12:00PM
BA	467	128	473	210926	3:00PM-5:00PM
BA	466	175	426	210926	6:30AM-8:30AM
BA	476	133	468	210927	10:00AM-12:00PM
BA	513	82	519	210929	3:00PM-5:00PM
BA	376	195	406	210930	10:00AM-12:00PM
BA	403	163	438	210930	3:00PM-5:00PM
BA	375	184	417	210930	6:30AM-8:30AM
BA	471	131	470	211001	10:00AM-12:00PM
BA	465	135	466	211001	3:00PM-5:00PM
BA	391	211	390	211001	6:30AM-8:30AM
BA	466	133	468	211002	10:00AM-12:00PM
BA	424	157	444	211002	3:00PM-5:00PM
BA	537	116	485	211003	10:00AM-12:00PM
BA	417	201	400	211003	6:30AM-8:30AM
BA	460	132	469	211004	10:00AM-12:00PM
BA	511	172	429	211004	6:30AM-8:30AM
BA	307	205	396	211005	6:30AM-8:30AM
BA	520	117	484	211006	10:00AM-12:00PM
BA	392	208	393	211007	6:30AM-8:30AM
BA	487	195	406	211008	6:30AM-8:30AM
BA	510	118	483	211011	10:00AM-12:00PM
BA	299	216	385	211011	3:00PM-5:00PM
BA	454	133	468	211012	10:00AM-12:00PM
BA	441	154	447	211012	3:00PM-5:00PM
BA	370	175	426	211013	10:00AM-12:00PM
BA	365	235	366	211013	3:00PM-5:00PM
BA	416	226	375	211013	6:30AM-8:30AM
BA	552	177	424	211014	10:00AM-12:00PM
BA	475	139	462	211015	3:00PM-5:00PM
BA	478	137	464	211017	10:00AM-12:00PM
BA	372	251	350	211017	3:00PM-5:00PM
BA	359	197	404	211018	10:00AM-12:00PM
BA	424	156	445	211018	3:00PM-5:00PM
BA	386	187	414	211019	10:00AM-12:00PM
BA	440	153	448	211019	3:00PM-5:00PM
BA	465	212	389	211020	10:00AM-12:00PM
BA	361	184	417	211020	3:00PM-5:00PM
BA	358	194	407	211020	6:30AM-8:30AM
BA	476	137	464	211021	10:00AM-12:00PM
BA	316	204	397	211022	10:00AM-12:00PM
BA	314	201	400	211023	6:30AM-8:30AM
BA	286	213	388	211024	10:00AM-12:00PM
BA	304	210	391	211024	3:00PM-5:00PM
BA	423	156	445	211025	3:00PM-5:00PM
BA	506	122	479	211026	10:00AM-12:00PM
BA	360	191	410	211026	3:00PM-5:00PM
BA	482	128	473	211027	10:00AM-12:00PM
BA	513	77	524	211027	3:00PM-5:00PM
BA	368	194	407	211028	6:30AM-8:30AM
BA	301	215	386	211029	10:00AM-12:00PM
BA	297	213	388	211029	6:30AM-8:30AM
BA	294	212	389	211030	10:00AM-12:00PM
BA	361	185	416	211031	6:30AM-8:30AM
BA	502	90	511	211101	10:00AM-12:00PM
BA	460	204	397	211101	6:30AM-8:30AM
BA	384	209	392	211102	10:00AM-12:00PM
BA	411	192	409	211102	6:30AM-8:30AM
BA	397	201	400	211103	10:00AM-12:00PM
BA	325	211	390	211103	3:00PM-5:00PM
BA	393	198	403	211104	10:00AM-12:00PM
BA	421	206	395	211104	6:30AM-8:30AM
BA	502	127	474	211106	10:00AM-12:00PM
BA	320	197	404	211120	6:30AM-8:30AM
BA	513	88	513	211121	10:00AM-12:00PM
BA	380	178	423	211125	6:30AM-8:30AM
BA	404	168	433	211127	10:00AM-12:00PM
BA	380	158	443	211127	3:00PM-5:00PM
BA	367	185	416	211127	6:30AM-8:30AM
BA	398	170	431	211129	10:00AM-12:00PM
BA	397	171	430	211130	10:00AM-12:00PM
BA	340	203	398	211130	6:30AM-8:30AM
BA	399	194	407	211131	6:30AM-8:30AM
BA	405	192	409	211201	10:00AM-12:00PM
BA	399	169	432	211201	3:00PM-5:00PM
BA	537	86	515	211202	3:00PM-5:00PM
BA	407	192	409	211202	6:30AM-8:30AM
BA	397	170	431	211203	3:00PM-5:00PM
BA	408	191	410	211204	10:00AM-12:00PM
BA	396	171	430	211204	3:00PM-5:00PM
BA	379	201	400	211204	6:30AM-8:30AM
BA	354	191	410	211205	10:00AM-12:00PM
BA	324	208	393	211205	6:30AM-8:30AM
BA	402	165	436	211207	10:00AM-12:00PM
BA	544	124	477	211208	10:00AM-12:00PM
BA	435	183	418	211208	6:30AM-8:30AM
BA	327	188	413	211209	10:00AM-12:00PM
BA	402	171	430	211209	3:00PM-5:00PM
BA	334	186	415	211209	6:30AM-8:30AM
BA	392	211	390	211210	10:00AM-12:00PM
BA	402	165	436	211211	10:00AM-12:00PM
BA	400	171	430	211213	10:00AM-12:00PM
BA	400	171	430	211213	3:00PM-5:00PM
BA	400	165	436	211214	10:00AM-12:00PM
BA	404	165	436	211214	3:00PM-5:00PM
BA	401	168	433	211215	10:00AM-12:00PM
BA	363	191	410	211215	6:30AM-8:30AM
BA	405	163	438	211216	10:00AM-12:00PM
BA	373	243	358	211216	6:30AM-8:30AM
BA	401	164	437	211221	3:00PM-5:00PM
BA	506	131	470	211222	6:30AM-8:30AM
BA	516	76	525	211223	10:00AM-12:00PM
BA	299	213	388	211223	6:30AM-8:30AM
BA	399	169	432	211224	10:00AM-12:00PM
BA	395	165	436	211224	3:00PM-5:00PM
BA	401	169	432	211227	10:00AM-12:00PM
BA	450	153	448	211227	3:00PM-5:00PM
BA	511	124	477	211228	10:00AM-12:00PM
BA	395	170	431	211228	3:00PM-5:00PM
BA	404	165	436	211229	10:00AM-12:00PM
BA	513	72	529	211229	3:00PM-5:00PM
BA	422	199	402	211229	6:30AM-8:30AM
BA	373	194	407	211230	6:30AM-8:30AM
BA	398	169	432	211231	10:00AM-12:00PM
BA	512	78	523	211231	3:00PM-5:00PM
BA	414	194	407	211231	6:30AM-8:30AM
BA	329	204	397	220101	6:30AM-8:30AM
BA	510	76	525	220102	3:00PM-5:00PM
BA	460	195	406	220103	10:00AM-12:00PM
BA	510	80	521	220103	3:00PM-5:00PM
BA	408	193	408	220103	6:30AM-8:30AM
BA	396	167	434	220104	10:00AM-12:00PM
BA	400	168	433	220104	3:00PM-5:00PM
BA	345	215	386	220104	6:30AM-8:30AM
BA	499	133	468	220105	10:00AM-12:00PM
BA	403	162	439	220105	3:00PM-5:00PM
BA	456	196	405	220105	6:30AM-8:30AM
BA	433	188	413	220106	10:00AM-12:00PM
BA	507	84	517	220106	3:00PM-5:00PM
BA	405	205	396	220106	6:30AM-8:30AM
BA	398	169	432	220107	10:00AM-12:00PM
BA	372	244	357	220107	6:30AM-8:30AM
BA	404	189	412	220108	10:00AM-12:00PM
BA	456	167	434	220108	6:30AM-8:30AM
BA	494	121	480	220109	10:00AM-12:00PM
BA	399	166	435	220109	3:00PM-5:00PM
BA	375	213	388	220109	6:30AM-8:30AM
BA	410	194	407	220110	10:00AM-12:00PM
BA	501	180	421	220110	6:30AM-8:30AM
BA	399	165	436	220111	10:00AM-12:00PM
BA	393	170	431	220111	3:00PM-5:00PM
BA	399	243	358	220111	6:30AM-8:30AM
BA	377	210	391	220112	10:00AM-12:00PM
BA	400	171	430	220112	3:00PM-5:00PM
BA	379	233	368	220112	6:30AM-8:30AM
BA	404	198	403	220113	10:00AM-12:00PM
BA	398	169	432	220113	3:00PM-5:00PM
BA	451	169	432	220113	6:30AM-8:30AM
BA	437	153	448	220114	3:00PM-5:00PM
BA	407	191	410	220114	6:30AM-8:30AM
BA	520	117	484	220115	10:00AM-12:00PM
BA	502	87	514	220115	3:00PM-5:00PM
BA	428	176	425	220115	6:30AM-8:30AM
BA	394	147	454	220116	3:00PM-5:00PM
BA	488	178	423	220116	6:30AM-8:30AM
BA	353	176	425	220117	10:00AM-12:00PM
BA	396	164	437	220117	3:00PM-5:00PM
BA	482	200	401	220117	6:30AM-8:30AM
BA	515	117	484	220118	10:00AM-12:00PM
BA	399	170	431	220118	3:00PM-5:00PM
BA	394	168	433	220119	10:00AM-12:00PM
BA	396	170	431	220119	3:00PM-5:00PM
BA	398	258	343	220119	6:30AM-8:30AM
BA	363	196	405	220120	10:00AM-12:00PM
BA	444	151	450	220120	3:00PM-5:00PM
BA	335	185	416	220120	6:30AM-8:30AM
BA	404	164	437	220121	3:00PM-5:00PM
BA	414	191	410	220121	6:30AM-8:30AM
BA	364	177	424	220122	10:00AM-12:00PM
BA	481	131	470	220122	3:00PM-5:00PM
BA	372	194	407	220122	6:30AM-8:30AM
BA	365	167	434	220123	10:00AM-12:00PM
BA	350	176	425	220123	6:30AM-8:30AM
BA	397	170	431	220124	10:00AM-12:00PM
BA	399	168	433	220124	3:00PM-5:00PM
BA	411	190	411	220124	6:30AM-8:30AM
BA	373	183	418	220125	10:00AM-12:00PM
BA	360	204	397	220125	3:00PM-5:00PM
BA	354	170	431	220125	6:30AM-8:30AM
BA	400	211	390	220126	10:00AM-12:00PM
BA	420	182	419	220126	6:30AM-8:30AM
BA	392	167	434	220127	10:00AM-12:00PM
BA	362	181	420	220127	3:00PM-5:00PM
BA	382	201	400	220127	6:30AM-8:30AM
BA	399	167	434	220128	10:00AM-12:00PM
BA	394	172	429	220128	3:00PM-5:00PM
BA	408	199	402	220128	6:30AM-8:30AM
BA	540	149	452	220129	10:00AM-12:00PM
BA	480	89	512	220130	10:00AM-12:00PM
BA	536	83	518	220130	3:00PM-5:00PM
BA	499	85	516	220131	10:00AM-12:00PM
BA	515	83	518	220131	3:00PM-5:00PM
BA	400	166	435	220201	10:00AM-12:00PM
BA	525	76	525	220201	3:00PM-5:00PM
BA	400	168	433	220202	10:00AM-12:00PM
BA	527	72	529	220202	3:00PM-5:00PM
BA	477	138	463	220203	10:00AM-12:00PM
BA	434	154	447	220203	3:00PM-5:00PM
BA	404	167	434	220204	10:00AM-12:00PM
BA	449	151	450	220204	3:00PM-5:00PM
BA	368	169	432	220205	3:00PM-5:00PM
BA	421	177	424	220205	6:30AM-8:30AM
BA	375	194	407	220206	10:00AM-12:00PM
BA	396	167	434	220207	3:00PM-5:00PM
BA	478	184	417	220207	6:30AM-8:30AM
BA	484	83	518	220209	10:00AM-12:00PM
BA	534	73	528	220209	3:00PM-5:00PM
BA	431	210	391	220209	6:30AM-8:30AM
BA	474	95	506	220210	10:00AM-12:00PM
BA	545	130	471	220211	10:00AM-12:00PM
BA	447	153	448	220211	3:00PM-5:00PM
BA	401	195	406	220212	10:00AM-12:00PM
BA	443	153	448	220212	3:00PM-5:00PM
BA	472	149	452	220213	10:00AM-12:00PM
BA	398	172	429	220213	3:00PM-5:00PM
BA	500	116	485	220214	10:00AM-12:00PM
BA	442	152	449	220214	3:00PM-5:00PM
BA	522	77	524	220215	10:00AM-12:00PM
BA	538	80	521	220215	3:00PM-5:00PM
BA	477	94	507	220216	10:00AM-12:00PM
BA	409	185	416	220217	10:00AM-12:00PM
BA	399	168	433	220217	3:00PM-5:00PM
BA	374	195	406	220217	6:30AM-8:30AM
BA	364	203	398	220218	10:00AM-12:00PM
BA	443	153	448	220218	3:00PM-5:00PM
BA	414	183	418	220218	6:30AM-8:30AM
BA	367	166	435	220219	10:00AM-12:00PM
BA	492	138	463	220219	3:00PM-5:00PM
BA	380	177	424	220219	6:30AM-8:30AM
BA	512	122	479	220220	10:00AM-12:00PM
BA	447	149	452	220220	3:00PM-5:00PM
BA	516	115	486	220221	10:00AM-12:00PM
BA	429	153	448	220221	3:00PM-5:00PM
BA	409	187	414	220222	10:00AM-12:00PM
BA	442	153	448	220222	3:00PM-5:00PM
BA	360	187	414	220223	10:00AM-12:00PM
BA	295	194	407	220223	3:00PM-5:00PM
BA	468	125	476	220224	10:00AM-12:00PM
BA	443	155	446	220224	3:00PM-5:00PM
BA	478	125	476	220225	10:00AM-12:00PM
BA	446	153	448	220225	3:00PM-5:00PM
BA	374	163	438	220225	6:30AM-8:30AM
BA	297	197	404	220226	10:00AM-12:00PM
BA	437	153	448	220226	3:00PM-5:00PM
BA	524	108	493	220227	10:00AM-12:00PM
BA	445	153	448	220227	3:00PM-5:00PM
BA	441	152	449	220228	3:00PM-5:00PM
BA	431	196	405	220228	6:30AM-8:30AM
BA	496	88	513	220301	10:00AM-12:00PM
BA	440	150	451	220301	3:00PM-5:00PM
BA	481	134	467	220302	10:00AM-12:00PM
BA	440	151	450	220302	3:00PM-5:00PM
BA	519	115	486	220303	10:00AM-12:00PM
BA	406	165	436	220303	3:00PM-5:00PM
BA	509	113	488	220304	10:00AM-12:00PM
BA	440	147	454	220304	3:00PM-5:00PM
BA	445	135	466	220305	10:00AM-12:00PM
BA	426	155	446	220305	3:00PM-5:00PM
BA	395	255	346	220305	6:30AM-8:30AM
BA	337	188	413	220307	10:00AM-12:00PM
BA	449	150	451	220307	3:00PM-5:00PM
BA	456	132	469	220308	10:00AM-12:00PM
BA	439	155	446	220308	3:00PM-5:00PM
BA	455	135	466	220309	10:00AM-12:00PM
BA	478	198	403	220309	6:30AM-8:30AM
BA	450	153	448	220310	10:00AM-12:00PM
BA	360	182	419	220310	6:30AM-8:30AM
BA	472	106	495	220311	10:00AM-12:00PM
BA	510	85	516	220311	3:00PM-5:00PM
BA	385	208	393	220311	6:30AM-8:30AM
BA	461	192	409	220312	6:30AM-8:30AM
BA	477	95	506	220313	10:00AM-12:00PM
BA	408	185	416	220313	3:00PM-5:00PM
BA	411	224	377	220313	6:30AM-8:30AM
BA	499	79	522	220314	3:00PM-5:00PM
BA	414	203	398	220314	6:30AM-8:30AM
BA	381	198	403	220315	3:00PM-5:00PM
BA	476	125	476	220316	10:00AM-12:00PM
BA	445	150	451	220316	3:00PM-5:00PM
BA	371	196	405	220316	6:30AM-8:30AM
BA	485	82	519	220317	10:00AM-12:00PM
BA	443	153	448	220317	3:00PM-5:00PM
BA	358	199	402	220317	6:30AM-8:30AM
BA	415	144	457	220318	10:00AM-12:00PM
BA	494	125	476	220318	3:00PM-5:00PM
BA	300	215	386	220318	6:30AM-8:30AM
BA	512	115	486	220319	10:00AM-12:00PM
BA	440	155	446	220319	3:00PM-5:00PM
BA	458	190	411	220319	6:30AM-8:30AM
BA	438	156	445	220320	3:00PM-5:00PM
BA	426	208	393	220320	6:30AM-8:30AM
BA	437	139	462	220321	10:00AM-12:00PM
BA	509	115	486	220322	10:00AM-12:00PM
BA	422	154	447	220322	3:00PM-5:00PM
BA	418	234	367	220322	6:30AM-8:30AM
BA	459	193	408	220323	10:00AM-12:00PM
BA	388	209	392	220324	3:00PM-5:00PM
BA	471	108	493	220325	10:00AM-12:00PM
BA	497	194	407	220325	6:30AM-8:30AM
BA	440	155	446	220403	3:00PM-5:00PM
BA	507	111	490	220404	10:00AM-12:00PM
BA	408	163	438	220404	3:00PM-5:00PM
BA	400	188	413	220404	6:30AM-8:30AM
BA	378	161	440	220405	10:00AM-12:00PM
BA	397	167	434	220405	3:00PM-5:00PM
BA	416	196	405	220405	6:30AM-8:30AM
BA	288	211	390	220406	10:00AM-12:00PM
BA	359	150	451	220406	3:00PM-5:00PM
BA	373	198	403	220406	6:30AM-8:30AM
BA	493	130	471	220407	10:00AM-12:00PM
BA	500	94	507	220408	10:00AM-12:00PM
BA	405	166	435	220408	3:00PM-5:00PM
BA	352	220	381	220408	6:30AM-8:30AM
BA	483	139	462	220409	10:00AM-12:00PM
BA	396	169	432	220409	3:00PM-5:00PM
BA	306	207	394	220409	6:30AM-8:30AM
BA	462	130	471	220410	10:00AM-12:00PM
BA	322	201	400	220410	6:30AM-8:30AM
BA	463	131	470	220411	10:00AM-12:00PM
BA	409	191	410	220411	6:30AM-8:30AM
BA	454	134	467	220412	10:00AM-12:00PM
BA	430	153	448	220412	3:00PM-5:00PM
BA	338	187	414	220413	10:00AM-12:00PM
BA	401	170	431	220413	3:00PM-5:00PM
BA	483	138	463	220414	10:00AM-12:00PM
BA	403	168	433	220414	3:00PM-5:00PM
BA	298	215	386	220414	6:30AM-8:30AM
BA	474	141	460	220415	10:00AM-12:00PM
BA	427	152	449	220415	3:00PM-5:00PM
BA	405	186	415	220415	6:30AM-8:30AM
BA	459	131	470	220416	10:00AM-12:00PM
BA	439	156	445	220416	3:00PM-5:00PM
BA	410	190	411	220416	6:30AM-8:30AM
BA	466	131	470	220417	10:00AM-12:00PM
BA	542	104	497	220417	3:00PM-5:00PM
BA	336	186	415	220417	6:30AM-8:30AM
BA	483	137	464	220418	10:00AM-12:00PM
BA	397	192	409	220418	6:30AM-8:30AM
BA	473	131	470	220419	10:00AM-12:00PM
BA	425	155	446	220419	3:00PM-5:00PM
BA	462	131	470	220420	10:00AM-12:00PM
BA	445	151	450	220420	3:00PM-5:00PM
BA	313	209	392	220420	6:30AM-8:30AM
BA	457	131	470	220421	10:00AM-12:00PM
BA	444	155	446	220421	3:00PM-5:00PM
BA	405	212	389	220421	6:30AM-8:30AM
BA	461	135	466	220422	10:00AM-12:00PM
BA	445	154	447	220422	3:00PM-5:00PM
BA	319	176	425	220423	10:00AM-12:00PM
BA	303	151	450	220423	3:00PM-5:00PM
BA	291	170	431	220423	6:30AM-8:30AM
BA	456	132	469	220424	10:00AM-12:00PM
BA	425	184	417	220424	3:00PM-5:00PM
BA	473	145	456	220425	3:00PM-5:00PM
BA	422	185	416	220425	6:30AM-8:30AM
BA	289	168	433	220426	10:00AM-12:00PM
BA	531	109	492	220426	3:00PM-5:00PM
BA	343	208	393	220426	6:30AM-8:30AM
BA	269	211	390	220427	10:00AM-12:00PM
BA	242	189	412	220427	6:30AM-8:30AM
BA	316	144	457	220428	10:00AM-12:00PM
BA	433	153	448	220428	3:00PM-5:00PM
BA	241	198	403	220428	6:30AM-8:30AM
BA	455	129	472	220429	10:00AM-12:00PM
BA	450	151	450	220429	3:00PM-5:00PM
BA	375	180	421	220430	10:00AM-12:00PM
BA	309	153	448	220501	3:00PM-5:00PM
BA	284	182	419	220501	6:30AM-8:30AM
BA	557	157	444	220502	3:00PM-5:00PM
BA	451	152	449	220503	3:00PM-5:00PM
BA	291	170	431	220503	6:30AM-8:30AM
BA	281	205	396	220504	6:30AM-8:30AM
BA	372	180	421	220505	3:00PM-5:00PM
BA	279	210	391	220505	6:30AM-8:30AM
BA	453	136	465	220506	10:00AM-12:00PM
BA	478	141	460	220506	3:00PM-5:00PM
BA	378	128	473	220507	10:00AM-12:00PM
BA	328	198	403	220507	3:00PM-5:00PM
BA	480	129	472	220508	10:00AM-12:00PM
BA	489	133	468	220508	3:00PM-5:00PM
BA	475	143	458	220509	10:00AM-12:00PM
BA	273	201	400	220509	3:00PM-5:00PM
BA	251	190	411	220509	6:30AM-8:30AM
BA	277	207	394	220510	10:00AM-12:00PM
BA	445	149	452	220510	3:00PM-5:00PM
BA	413	199	402	220510	6:30AM-8:30AM
BA	470	136	465	220511	10:00AM-12:00PM
BA	357	197	404	220511	3:00PM-5:00PM
BA	367	221	380	220511	6:30AM-8:30AM
BA	432	138	463	220512	10:00AM-12:00PM
BA	441	152	449	220512	3:00PM-5:00PM
BA	411	182	419	220512	6:30AM-8:30AM
BA	476	138	463	220513	10:00AM-12:00PM
BA	474	133	468	220513	3:00PM-5:00PM
BA	418	191	410	220513	6:30AM-8:30AM
BA	477	135	466	220514	10:00AM-12:00PM
BA	481	128	473	220514	3:00PM-5:00PM
BA	452	197	404	220514	6:30AM-8:30AM
BA	467	130	471	220515	10:00AM-12:00PM
BA	431	155	446	220515	3:00PM-5:00PM
BA	440	152	449	220516	3:00PM-5:00PM
BA	405	209	392	220516	6:30AM-8:30AM
BA	457	136	465	220517	10:00AM-12:00PM
BA	481	129	472	220517	3:00PM-5:00PM
BA	411	189	412	220517	6:30AM-8:30AM
BA	461	128	473	220518	10:00AM-12:00PM
BA	416	206	395	220518	6:30AM-8:30AM
BA	261	180	421	220519	10:00AM-12:00PM
BA	445	153	448	220519	3:00PM-5:00PM
BA	335	95	506	220519	6:30AM-8:30AM
BA	388	145	456	220520	10:00AM-12:00PM
BA	520	180	421	220520	6:30AM-8:30AM
BA	478	129	472	220521	10:00AM-12:00PM
BA	468	132	469	220521	3:00PM-5:00PM
BA	378	185	416	220521	6:30AM-8:30AM
BA	380	197	404	220522	6:30AM-8:30AM
BA	515	111	490	220523	10:00AM-12:00PM
BA	502	127	474	220523	3:00PM-5:00PM
BA	357	183	418	220523	6:30AM-8:30AM
BA	481	134	467	220524	10:00AM-12:00PM
BA	442	152	449	220524	3:00PM-5:00PM
BA	472	133	468	220525	10:00AM-12:00PM
BA	545	172	429	220525	3:00PM-5:00PM
BA	373	186	415	220525	6:30AM-8:30AM
BA	474	133	468	220526	10:00AM-12:00PM
BA	297	211	390	220526	3:00PM-5:00PM
BA	380	186	415	220526	6:30AM-8:30AM
BA	457	136	465	220527	10:00AM-12:00PM
BA	442	151	450	220527	3:00PM-5:00PM
BA	259	211	390	220528	10:00AM-12:00PM
BA	441	150	451	220528	3:00PM-5:00PM
BA	480	133	468	220529	10:00AM-12:00PM
BA	477	135	466	220529	3:00PM-5:00PM
BA	515	112	489	220529	6:30AM-8:30AM
BA	477	138	463	220530	10:00AM-12:00PM
BA	474	129	472	220530	3:00PM-5:00PM
BA	452	184	417	220530	6:30AM-8:30AM
BA	475	138	463	220531	10:00AM-12:00PM
BA	541	126	475	220531	3:00PM-5:00PM
BA	498	191	410	220531	6:30AM-8:30AM
BA	458	131	470	220601	10:00AM-12:00PM
BA	279	165	436	220601	3:00PM-5:00PM
BA	409	207	394	220601	6:30AM-8:30AM
BA	448	138	463	220602	10:00AM-12:00PM
BA	472	127	474	220602	3:00PM-5:00PM
BA	364	176	425	220602	6:30AM-8:30AM
BA	460	132	469	220603	10:00AM-12:00PM
BA	439	155	446	220603	3:00PM-5:00PM
BA	409	207	394	220603	6:30AM-8:30AM
BA	482	137	464	220604	10:00AM-12:00PM
BA	447	149	452	220604	3:00PM-5:00PM
BA	358	192	409	220604	6:30AM-8:30AM
BA	477	135	466	220605	10:00AM-12:00PM
BA	479	138	463	220605	3:00PM-5:00PM
BA	426	196	405	220605	6:30AM-8:30AM
BA	467	130	471	220606	10:00AM-12:00PM
BA	479	133	468	220606	3:00PM-5:00PM
BA	418	186	415	220606	6:30AM-8:30AM
BA	498	117	484	220607	10:00AM-12:00PM
BA	478	135	466	220607	3:00PM-5:00PM
BA	363	193	408	220607	6:30AM-8:30AM
BA	487	131	470	220608	10:00AM-12:00PM
BA	389	148	453	220608	3:00PM-5:00PM
BA	554	134	467	220608	6:30AM-8:30AM
BA	501	133	468	220609	10:00AM-12:00PM
BA	468	133	468	220609	3:00PM-5:00PM
BA	461	183	418	220609	6:30AM-8:30AM
BA	480	137	464	220610	10:00AM-12:00PM
BA	531	106	495	220610	6:30AM-8:30AM
BA	530	107	494	220611	10:00AM-12:00PM
BA	466	133	468	220611	3:00PM-5:00PM
BA	488	174	427	220611	6:30AM-8:30AM
BA	479	140	461	220612	10:00AM-12:00PM
BA	277	208	393	220612	3:00PM-5:00PM
BA	417	198	403	220612	6:30AM-8:30AM
BA	478	132	469	220613	10:00AM-12:00PM
BA	359	171	430	220613	6:30AM-8:30AM
BA	535	78	523	220614	10:00AM-12:00PM
BA	534	68	533	220614	3:00PM-5:00PM
BA	475	142	459	220614	6:30AM-8:30AM
BA	476	133	468	220615	10:00AM-12:00PM
BA	327	190	411	220615	3:00PM-5:00PM
BA	470	163	438	220615	6:30AM-8:30AM
BA	528	75	526	220616	10:00AM-12:00PM
BA	478	93	508	220616	3:00PM-5:00PM
BA	469	131	470	220617	10:00AM-12:00PM
BA	309	202	399	220618	3:00PM-5:00PM
BA	500	178	423	220619	10:00AM-12:00PM
BA	437	201	400	220619	6:30AM-8:30AM
BA	387	197	404	220620	10:00AM-12:00PM
BA	301	212	389	220621	10:00AM-12:00PM
BA	475	135	466	220621	3:00PM-5:00PM
BA	476	129	472	220622	10:00AM-12:00PM
BA	474	141	460	220622	3:00PM-5:00PM
BA	418	197	404	220622	6:30AM-8:30AM
BA	543	90	511	220623	10:00AM-12:00PM
BA	336	182	419	220623	3:00PM-5:00PM
BA	518	122	479	220623	6:30AM-8:30AM
BA	534	77	524	220624	10:00AM-12:00PM
BA	476	131	470	220625	10:00AM-12:00PM
BA	474	140	461	220625	3:00PM-5:00PM
BA	469	133	468	220626	10:00AM-12:00PM
BA	474	138	463	220626	3:00PM-5:00PM
BA	462	205	396	220626	6:30AM-8:30AM
BA	541	87	514	220627	10:00AM-12:00PM
BA	535	71	530	220627	3:00PM-5:00PM
BA	436	183	418	220627	6:30AM-8:30AM
BA	460	129	472	220628	10:00AM-12:00PM
BA	476	138	463	220628	3:00PM-5:00PM
BA	531	162	439	220628	6:30AM-8:30AM
BA	522	121	480	220629	10:00AM-12:00PM
BA	320	193	408	220629	3:00PM-5:00PM
BA	528	119	482	220629	6:30AM-8:30AM
BA	524	74	527	220630	10:00AM-12:00PM
BA	533	74	527	220630	3:00PM-5:00PM
BA	395	192	409	220630	6:30AM-8:30AM
BA	477	136	465	220701	10:00AM-12:00PM
BA	420	196	405	220701	6:30AM-8:30AM
BA	471	130	471	220702	10:00AM-12:00PM
BA	475	143	458	220702	3:00PM-5:00PM
BA	495	205	396	220702	6:30AM-8:30AM
BA	476	134	467	220703	10:00AM-12:00PM
BA	284	208	393	220703	3:00PM-5:00PM
BA	461	186	415	220703	6:30AM-8:30AM
BA	518	115	486	220704	10:00AM-12:00PM
BA	478	127	474	220704	3:00PM-5:00PM
BA	398	185	416	220704	6:30AM-8:30AM
BA	395	195	406	220705	10:00AM-12:00PM
BA	355	172	429	220705	3:00PM-5:00PM
BA	398	186	415	220705	6:30AM-8:30AM
BA	534	115	486	220706	10:00AM-12:00PM
BA	479	133	468	220706	3:00PM-5:00PM
BA	403	197	404	220706	6:30AM-8:30AM
BA	528	72	529	220707	10:00AM-12:00PM
BA	483	84	517	220707	3:00PM-5:00PM
BA	375	213	388	220707	6:30AM-8:30AM
BA	466	130	471	220708	10:00AM-12:00PM
BA	475	122	479	220708	3:00PM-5:00PM
BA	359	224	377	220708	6:30AM-8:30AM
BA	524	72	529	220709	10:00AM-12:00PM
BA	485	84	517	220709	3:00PM-5:00PM
BA	536	110	491	220710	10:00AM-12:00PM
BA	522	107	494	220710	6:30AM-8:30AM
BA	534	107	494	220711	10:00AM-12:00PM
BA	503	197	404	220711	6:30AM-8:30AM
BA	532	72	529	220712	3:00PM-5:00PM
BA	481	183	418	220712	6:30AM-8:30AM
BA	476	137	464	220713	3:00PM-5:00PM
BA	418	196	405	220713	6:30AM-8:30AM
BA	478	140	461	220714	3:00PM-5:00PM
BA	481	211	390	220714	6:30AM-8:30AM
BA	489	135	466	220715	3:00PM-5:00PM
BA	287	213	388	220715	6:30AM-8:30AM
BA	541	84	517	220716	10:00AM-12:00PM
BA	490	79	522	220716	3:00PM-5:00PM
BA	476	140	461	220716	6:30AM-8:30AM
BA	317	199	402	220717	3:00PM-5:00PM
BA	475	139	462	220718	10:00AM-12:00PM
BA	524	121	480	220718	6:30AM-8:30AM
BA	504	85	516	220719	10:00AM-12:00PM
BA	527	80	521	220719	3:00PM-5:00PM
BA	431	178	423	220719	6:30AM-8:30AM
BA	470	136	465	220720	10:00AM-12:00PM
BA	472	133	468	220720	3:00PM-5:00PM
BA	453	173	428	220720	6:30AM-8:30AM
BA	529	121	480	220721	10:00AM-12:00PM
BA	388	146	455	220721	3:00PM-5:00PM
BA	534	117	484	220721	6:30AM-8:30AM
BA	524	75	526	220722	10:00AM-12:00PM
BA	475	96	505	220722	3:00PM-5:00PM
BA	523	122	479	220722	6:30AM-8:30AM
BA	484	140	461	220723	10:00AM-12:00PM
BA	473	144	457	220723	6:30AM-8:30AM
BA	526	107	494	220724	10:00AM-12:00PM
BA	527	157	444	220724	6:30AM-8:30AM
BA	530	105	496	220725	10:00AM-12:00PM
BA	467	128	473	220725	3:00PM-5:00PM
BA	473	198	403	220725	6:30AM-8:30AM
BA	532	77	524	220726	10:00AM-12:00PM
BA	527	72	529	220726	3:00PM-5:00PM
BA	482	134	467	220726	6:30AM-8:30AM
BA	416	241	360	220727	3:00PM-5:00PM
BA	554	162	439	220727	6:30AM-8:30AM
BA	478	136	465	220728	3:00PM-5:00PM
BA	297	213	388	220728	6:30AM-8:30AM
BA	540	123	478	220729	10:00AM-12:00PM
BA	315	202	399	220729	3:00PM-5:00PM
BA	440	182	419	220729	6:30AM-8:30AM
BA	512	118	483	220730	10:00AM-12:00PM
BA	482	136	465	220730	3:00PM-5:00PM
BA	442	179	422	220730	6:30AM-8:30AM
BA	537	105	496	220731	10:00AM-12:00PM
BA	495	125	476	220731	3:00PM-5:00PM
BA	531	107	494	220731	6:30AM-8:30AM
BA	477	136	465	220801	10:00AM-12:00PM
BA	499	127	474	220801	3:00PM-5:00PM
BA	419	194	407	220801	6:30AM-8:30AM
BA	536	112	489	220802	10:00AM-12:00PM
BA	335	184	417	220802	3:00PM-5:00PM
BA	462	197	404	220802	6:30AM-8:30AM
BA	525	121	480	220803	10:00AM-12:00PM
BA	475	133	468	220803	3:00PM-5:00PM
BA	452	184	417	220803	6:30AM-8:30AM
BA	424	183	418	220804	6:30AM-8:30AM
BA	414	204	397	220805	10:00AM-12:00PM
BA	493	119	482	220805	3:00PM-5:00PM
BA	547	142	459	220805	6:30AM-8:30AM
BA	512	77	524	220806	10:00AM-12:00PM
BA	387	193	408	220806	3:00PM-5:00PM
BA	487	211	390	220806	6:30AM-8:30AM
BA	548	117	484	220807	10:00AM-12:00PM
BA	504	194	407	220807	6:30AM-8:30AM
BA	510	85	516	220808	10:00AM-12:00PM
BA	525	88	513	220808	3:00PM-5:00PM
BA	526	119	482	220808	6:30AM-8:30AM
BA	393	251	350	220902	6:30AM-8:30AM
BB	218	177	424	201011	7AM-9AM
BB	270	158	443	201013	7AM-9AM
BB	383	192	409	201014	7AM-9AM
BB	240	176	425	201017	10:30AM-12:30PM
BB	246	185	416	201018	3:30PM-5:30PM
BB	243	173	428	201018	7AM-9AM
BB	221	186	415	201019	3:30PM-5:30PM
BB	217	183	418	201019	7AM-9AM
BB	230	178	423	201020	7AM-9AM
BB	225	179	422	201023	10:30AM-12:30PM
BB	231	178	423	201024	10:30AM-12:30PM
BB	221	167	434	201024	3:30PM-5:30PM
BB	229	178	423	201024	7AM-9AM
BB	238	174	427	201025	10:30AM-12:30PM
BB	318	196	405	201025	7AM-9AM
BB	190	189	412	201026	10:30AM-12:30PM
BB	211	186	415	201026	7AM-9AM
BB	238	174	427	201027	10:30AM-12:30PM
BB	423	157	444	201029	3:30PM-5:30PM
BB	425	154	447	201030	10:30AM-12:30PM
BB	424	157	444	201030	3:30PM-5:30PM
BB	424	151	450	201030	7AM-9AM
BB	229	178	423	201031	10:30AM-12:30PM
BB	233	178	423	201031	3:30PM-5:30PM
BB	230	180	421	201101	7AM-9AM
BB	233	178	423	201107	10:30AM-12:30PM
BB	233	178	423	201107	7AM-9AM
BB	310	140	461	201108	3:30PM-5:30PM
BB	306	128	473	201108	7AM-9AM
BB	432	156	445	201113	10:30AM-12:30PM
BB	428	155	446	201113	3:30PM-5:30PM
BB	447	151	450	201113	7AM-9AM
BB	439	152	449	201114	7AM-9AM
BB	437	152	449	201115	7AM-9AM
BB	299	130	471	201116	7AM-9AM
BB	283	150	451	201121	3:30PM-5:30PM
BB	264	161	440	201121	7AM-9AM
BB	275	157	444	201122	10:30AM-12:30PM
BB	245	170	431	201122	7AM-9AM
BB	261	163	438	201123	7AM-9AM
BB	241	171	430	201124	3:30PM-5:30PM
BB	278	155	446	201124	7AM-9AM
BB	378	124	477	201213	3:30PM-5:30PM
BB	310	201	400	201216	7AM-9AM
BB	318	196	405	201217	10:30AM-12:30PM
BB	416	161	440	201217	3:30PM-5:30PM
BB	313	199	402	201217	7AM-9AM
BB	304	188	413	201219	10:30AM-12:30PM
BB	305	186	415	201219	3:30PM-5:30PM
BB	480	140	461	201221	7AM-9AM
BB	308	181	420	201222	10:30AM-12:30PM
BB	305	183	418	201222	3:30PM-5:30PM
BB	336	157	444	201223	10:30AM-12:30PM
BB	310	177	424	201226	10:30AM-12:30PM
BB	418	177	424	201226	7AM-9AM
BB	307	182	419	201227	10:30AM-12:30PM
BB	303	190	411	201227	3:30PM-5:30PM
BB	337	188	413	201227	7AM-9AM
BB	310	181	420	201228	10:30AM-12:30PM
BB	303	186	415	201228	3:30PM-5:30PM
BB	460	130	471	201229	3:30PM-5:30PM
BB	317	177	424	201231	10:30AM-12:30PM
BB	348	158	443	201231	3:30PM-5:30PM
BB	320	174	427	201231	7AM-9AM
BB	326	195	406	210102	10:30AM-12:30PM
BB	413	226	375	210103	7AM-9AM
BB	347	153	448	210104	3:30PM-5:30PM
BB	348	155	446	210105	10:30AM-12:30PM
BB	328	166	435	210105	3:30PM-5:30PM
BB	374	159	442	210106	10:30AM-12:30PM
BB	445	151	450	210106	3:30PM-5:30PM
BB	390	139	462	210107	10:30AM-12:30PM
BB	329	161	440	210107	3:30PM-5:30PM
BB	412	142	459	210107	7AM-9AM
BB	312	176	425	210108	10:30AM-12:30PM
BB	381	254	347	210108	3:30PM-5:30PM
BB	369	122	479	210109	3:30PM-5:30PM
BB	377	120	481	210109	7AM-9AM
BB	319	169	432	210110	10:30AM-12:30PM
BB	408	139	462	210110	7AM-9AM
BB	318	108	493	210112	7AM-9AM
BB	410	142	459	210114	10:30AM-12:30PM
BB	417	139	462	210116	10:30AM-12:30PM
BB	397	143	458	210116	7AM-9AM
BB	397	144	457	210117	3:30PM-5:30PM
BB	292	142	459	210118	10:30AM-12:30PM
BB	434	152	449	210118	3:30PM-5:30PM
BB	416	140	461	210118	7AM-9AM
BB	406	143	458	210120	3:30PM-5:30PM
BB	416	140	461	210122	3:30PM-5:30PM
BB	410	142	459	210123	7AM-9AM
BB	399	142	459	210124	3:30PM-5:30PM
BB	394	147	454	210124	7AM-9AM
BB	399	146	455	210125	10:30AM-12:30PM
BB	419	140	461	210125	3:30PM-5:30PM
BB	417	144	457	210126	7AM-9AM
BB	415	140	461	210127	7AM-9AM
BB	411	144	457	210128	7AM-9AM
BB	330	163	438	210130	10:30AM-12:30PM
BB	402	167	434	210131	3:30PM-5:30PM
BB	395	149	452	210131	7AM-9AM
BB	393	144	457	210201	10:30AM-12:30PM
BB	413	141	460	210202	7AM-9AM
BB	346	127	474	210203	3:30PM-5:30PM
BB	329	163	438	210204	10:30AM-12:30PM
BB	311	178	423	210206	10:30AM-12:30PM
BB	313	175	426	210206	3:30PM-5:30PM
BB	322	172	429	210206	7AM-9AM
BB	344	116	485	210207	3:30PM-5:30PM
BB	306	104	497	210208	3:30PM-5:30PM
BB	297	125	476	210209	10:30AM-12:30PM
BB	304	118	483	210209	7AM-9AM
BB	338	117	484	210210	10:30AM-12:30PM
BB	299	131	470	210210	3:30PM-5:30PM
BB	184	213	388	210210	7AM-9AM
BB	391	126	475	210213	7AM-9AM
BB	296	127	474	210214	7AM-9AM
BO	258	221	380	201013	7AM-9AM
BO	325	116	485	201014	7AM-9AM
BO	313	100	501	201015	7AM-9AM
BO	344	226	375	201017	10:30AM-12:30PM
BO	307	133	468	201017	3:30PM-5:30PM
BO	361	137	464	201018	3:30PM-5:30PM
BO	308	134	467	201018	7AM-9AM
BO	337	140	461	201019	7AM-9AM
BO	348	124	477	201023	10:30AM-12:30PM
BO	329	129	472	201024	10:30AM-12:30PM
BO	336	109	492	201024	3:30PM-5:30PM
BO	341	128	473	201024	7AM-9AM
BO	341	118	483	201025	10:30AM-12:30PM
BO	306	134	467	201025	3:30PM-5:30PM
BO	337	109	492	201025	7AM-9AM
BO	317	132	469	201026	10:30AM-12:30PM
BO	316	130	471	201026	7AM-9AM
BO	343	111	490	201027	10:30AM-12:30PM
BO	325	121	480	201027	7AM-9AM
BO	385	126	475	201029	3:30PM-5:30PM
BO	338	219	382	201030	10:30AM-12:30PM
BO	331	198	403	201030	3:30PM-5:30PM
BO	365	233	368	201030	7AM-9AM
BO	374	120	481	201031	10:30AM-12:30PM
BO	306	119	482	201031	3:30PM-5:30PM
BO	388	197	404	201101	7AM-9AM
BO	387	125	476	201106	10:30AM-12:30PM
BO	429	174	427	201106	7AM-9AM
BO	328	132	469	201107	10:30AM-12:30PM
BO	324	99	502	201107	3:30PM-5:30PM
BO	322	120	481	201107	7AM-9AM
BO	315	99	502	201108	3:30PM-5:30PM
BO	326	103	498	201108	7AM-9AM
BO	347	220	381	201113	10:30AM-12:30PM
BO	327	104	497	201113	3:30PM-5:30PM
BO	385	249	352	201113	7AM-9AM
BO	321	112	489	201114	7AM-9AM
BO	320	122	479	201115	7AM-9AM
BO	311	135	466	201121	3:30PM-5:30PM
BO	315	131	470	201121	7AM-9AM
BO	301	130	471	201122	10:30AM-12:30PM
BO	324	127	474	201122	7AM-9AM
BO	359	127	474	201123	7AM-9AM
BO	357	126	475	201124	3:30PM-5:30PM
BO	374	123	478	201124	7AM-9AM
BO	476	206	395	201127	3:30PM-5:30PM
BO	385	129	472	201128	10:30AM-12:30PM
BO	517	173	428	201128	7AM-9AM
BO	299	129	472	201129	10:30AM-12:30PM
BO	301	124	477	201129	3:30PM-5:30PM
BO	300	117	484	201129	7AM-9AM
BO	299	134	467	201130	3:30PM-5:30PM
BO	372	124	477	201204	10:30AM-12:30PM
BO	293	140	461	201205	10:30AM-12:30PM
BO	308	138	463	201205	7AM-9AM
BO	295	131	470	201206	10:30AM-12:30PM
BO	349	219	382	201207	10:30AM-12:30PM
BO	358	121	480	201207	3:30PM-5:30PM
BO	387	244	357	201207	7AM-9AM
BO	316	132	469	201208	10:30AM-12:30PM
BO	305	121	480	201208	7AM-9AM
BO	355	103	498	201210	7AM-9AM
BO	319	97	504	201211	3:30PM-5:30PM
BO	347	122	479	201212	3:30PM-5:30PM
BO	299	138	463	201213	3:30PM-5:30PM
BO	343	124	477	201213	7AM-9AM
BO	381	117	484	201214	7AM-9AM
BO	376	128	473	201216	7AM-9AM
BO	409	142	459	201217	10:30AM-12:30PM
BO	444	150	451	201217	3:30PM-5:30PM
BO	389	126	475	201217	7AM-9AM
BO	394	128	473	201219	10:30AM-12:30PM
BO	438	137	464	201219	3:30PM-5:30PM
BO	374	115	486	201221	10:30AM-12:30PM
BO	453	175	426	201221	7AM-9AM
BO	359	124	477	201222	10:30AM-12:30PM
BO	387	236	365	201222	3:30PM-5:30PM
BO	369	125	476	201223	10:30AM-12:30PM
BO	367	213	388	201226	10:30AM-12:30PM
BO	383	202	399	201226	7AM-9AM
BO	381	126	475	201227	10:30AM-12:30PM
BO	393	143	458	201228	10:30AM-12:30PM
BO	408	142	459	201228	3:30PM-5:30PM
BO	373	248	353	201228	7AM-9AM
BO	386	127	474	201229	3:30PM-5:30PM
BO	390	152	449	201231	10:30AM-12:30PM
BO	390	129	472	201231	3:30PM-5:30PM
BO	352	124	477	210102	10:30AM-12:30PM
BO	514	186	415	210102	7AM-9AM
BO	367	239	362	210103	7AM-9AM
BO	327	123	478	210104	3:30PM-5:30PM
BO	395	142	459	210105	10:30AM-12:30PM
BO	343	119	482	210105	3:30PM-5:30PM
BO	333	186	415	210106	10:30AM-12:30PM
BO	318	199	402	210106	3:30PM-5:30PM
BO	303	208	393	210107	10:30AM-12:30PM
BO	318	199	402	210107	3:30PM-5:30PM
BO	303	213	388	210107	7AM-9AM
BO	337	199	402	210108	10:30AM-12:30PM
BO	328	187	414	210108	3:30PM-5:30PM
BO	387	125	476	210109	3:30PM-5:30PM
BO	380	246	355	210109	7AM-9AM
BO	373	128	473	210110	10:30AM-12:30PM
BO	294	210	391	210110	7AM-9AM
BO	307	209	392	210111	3:30PM-5:30PM
BO	298	213	388	210112	7AM-9AM
BO	304	209	392	210114	10:30AM-12:30PM
BO	350	195	406	210114	7AM-9AM
BO	274	180	421	210116	10:30AM-12:30PM
BO	352	171	430	210116	7AM-9AM
BO	327	186	415	210117	3:30PM-5:30PM
BO	324	170	431	210118	10:30AM-12:30PM
BO	320	197	404	210118	3:30PM-5:30PM
BO	337	207	394	210118	7AM-9AM
BO	303	215	386	210120	3:30PM-5:30PM
BO	325	169	432	210121	10:30AM-12:30PM
BO	300	212	389	210122	3:30PM-5:30PM
BO	312	196	405	210123	3:30PM-5:30PM
BO	289	212	389	210123	7AM-9AM
BO	291	209	392	210124	3:30PM-5:30PM
BO	301	210	391	210125	10:30AM-12:30PM
BO	349	138	463	210125	3:30PM-5:30PM
BO	282	207	394	210125	7AM-9AM
BO	291	212	389	210126	7AM-9AM
BO	257	222	379	210127	7AM-9AM
BO	264	217	384	210128	7AM-9AM
BO	299	140	461	210130	10:30AM-12:30PM
BO	361	195	406	210130	7AM-9AM
BO	308	133	468	210201	10:30AM-12:30PM
BO	272	157	444	210209	10:30AM-12:30PM
BO	291	212	389	210209	7AM-9AM
BO	219	199	402	210210	3:30PM-5:30PM
BO	288	212	389	210210	7AM-9AM
BO	299	212	389	210213	7AM-9AM
BO	278	212	389	210214	7AM-9AM
BO	280	188	413	210226	10:30AM-12:30PM
BO	281	186	415	210226	3:30PM-5:30PM
BO	284	166	435	210226	7AM-9AM
BO	297	139	462	210306	10:30AM-12:30PM
BO	299	136	465	210306	3:30PM-5:30PM
BO	235	219	382	210318	7AM-9AM
BO	340	126	475	210324	3:30PM-5:30PM
BO	192	202	399	210325	10:30AM-12:30PM
BO	224	235	366	210328	7AM-9AM
BO	358	108	493	210329	10:30AM-12:30PM
BO	282	178	423	210401	10:30AM-12:30PM
BO	151	239	362	210407	3:30PM-5:30PM
BO	370	127	474	210408	3:30PM-5:30PM
BO	305	126	475	210412	3:30PM-5:30PM
BO	310	125	476	210414	3:30PM-5:30PM
BO	341	111	490	210415	10:30AM-12:30PM
BO	337	98	503	210415	7AM-9AM
BO	334	118	483	210416	10:30AM-12:30PM
BO	290	208	393	210421	10:30AM-12:30PM
BO	297	136	465	210424	10:30AM-12:30PM
BO	285	147	454	210426	3:30PM-5:30PM
BO	298	135	466	210426	7AM-9AM
BO	251	173	428	210427	10:30AM-12:30PM
BO	274	186	415	210428	7AM-9AM
BO	358	125	476	210429	3:30PM-5:30PM
BO	211	207	394	210429	7AM-9AM
BO	386	124	477	210430	10:30AM-12:30PM
BO	353	124	477	210502	7AM-9AM
BO	303	123	478	210503	10:30AM-12:30PM
BO	341	125	476	210504	10:30AM-12:30PM
BO	320	103	498	210505	10:30AM-12:30PM
BO	231	236	365	210507	7AM-9AM
BO	338	128	473	210508	10:30AM-12:30PM
BO	259	195	406	210509	3:30PM-5:30PM
BO	242	242	359	210510	3:30PM-5:30PM
BO	345	106	495	210512	10:30AM-12:30PM
BO	341	108	493	210512	7AM-9AM
BO	363	111	490	210513	10:30AM-12:30PM
BO	356	117	484	210513	3:30PM-5:30PM
BO	298	135	466	210514	3:30PM-5:30PM
BO	297	136	465	210515	10:30AM-12:30PM
BO	295	138	463	210515	7AM-9AM
BO	347	108	493	210517	10:30AM-12:30PM
BO	319	130	471	210518	3:30PM-5:30PM
BO	308	131	470	210519	10:30AM-12:30PM
BO	323	128	473	210519	3:30PM-5:30PM
BO	319	131	470	210519	7AM-9AM
BO	314	134	467	210520	10:30AM-12:30PM
BO	320	125	476	210520	3:30PM-5:30PM
BO	303	140	461	210520	7AM-9AM
BO	325	124	477	210521	3:30PM-5:30PM
BO	353	118	483	210521	7AM-9AM
BO	298	130	471	210523	10:30AM-12:30PM
BO	299	128	473	210523	7AM-9AM
BO	301	120	481	210524	3:30PM-5:30PM
BO	312	123	478	210524	7AM-9AM
BO	322	110	491	210525	10:30AM-12:30PM
BO	314	101	500	210525	3:30PM-5:30PM
BO	299	121	480	210525	7AM-9AM
BO	297	125	476	210526	7AM-9AM
BO	315	117	484	210527	10:30AM-12:30PM
BO	315	130	471	210527	3:30PM-5:30PM
BO	310	108	493	210527	7AM-9AM
BO	318	135	466	210528	3:30PM-5:30PM
BO	317	131	470	210528	7AM-9AM
BO	313	129	472	210530	3:30PM-5:30PM
BO	304	127	474	210601	10:30AM-12:30PM
BO	301	134	467	210601	6:30AM-8:30AM
BO	295	124	477	210602	10:30AM-12:30PM
BO	311	114	487	210602	3:30PM-5:30PM
BO	298	126	475	210602	7AM-9AM
BO	321	102	499	210603	10:30AM-12:30PM
BO	314	110	491	210603	7AM-9AM
BO	313	116	485	210604	7AM-9AM
BO	324	116	485	210607	10:00AM-12:00PM
BO	307	128	473	210608	10:00AM-12:00PM
BO	312	99	502	210608	3:30PM-5:30PM
BO	304	111	490	210609	10:00AM-12:00PM
BO	299	119	482	210609	3:00PM-5:00PM
BO	301	121	480	210609	7AM-9AM
BO	311	112	489	210610	3:00PM-5:00PM
BO	259	224	377	210610	6:30AM-8:30AM
BO	313	129	472	210611	10:00AM-12:00PM
BO	295	133	468	210611	6:30AM-8:30AM
BO	334	97	504	210613	3:00PM-5:00PM
BO	338	100	501	210614	6:30AM-8:30AM
BO	294	134	467	210615	10:00AM-12:00PM
BO	302	122	479	210615	3:30PM-5:30PM
BO	301	134	467	210616	10:30AM-12:30PM
BO	289	146	455	210616	3:30PM-5:30PM
BO	288	145	456	210617	10:30AM-12:30PM
BO	294	134	467	210617	3:30PM-5:30PM
BO	286	169	432	210617	7AM-9AM
BO	295	129	472	210618	7AM-9AM
BO	316	131	470	210621	10:30AM-12:30PM
BO	342	100	501	210622	10:30AM-12:30PM
BO	351	102	499	210622	7AM-9AM
BO	357	114	487	210623	10:30AM-12:30PM
BO	344	110	491	210624	10:30AM-12:30PM
BO	349	111	490	210624	7AM-9AM
BO	343	203	398	210816	10:00AM-12:00PM
BO	299	141	460	210816	3:00PM-5:00PM
BO	319	115	486	210816	6:30AM-8:30AM
BO	329	127	474	210821	6:30AM-8:30AM
BO	278	211	390	210823	10:00AM-12:00PM
BO	236	239	362	210823	3:00PM-5:00PM
BO	311	215	386	210823	6:30AM-8:30AM
BO	287	214	387	210824	10:00AM-12:00PM
BO	281	211	390	210825	10:00AM-12:00PM
BO	305	114	487	210825	3:00PM-5:00PM
BO	311	134	467	210826	10:00AM-12:00PM
BO	307	113	488	210826	6:30AM-8:30AM
BO	230	229	372	210830	10:00AM-12:00PM
BO	237	240	361	210830	3:00PM-5:00PM
BO	254	225	376	210830	6:30AM-8:30AM
BO	237	238	363	210831	10:00AM-12:00PM
BO	277	202	399	210831	3:00PM-5:00PM
BO	313	205	396	210831	6:30AM-8:30AM
BO	252	227	374	210901	10:00AM-12:00PM
BO	257	223	378	210902	10:00AM-12:00PM
BO	281	209	392	210902	6:30AM-8:30AM
BO	226	242	359	210903	3:00PM-5:00PM
BO	324	100	501	210904	10:00AM-12:00PM
BO	313	101	500	210907	10:00AM-12:00PM
BO	331	104	497	210907	3:00PM-5:00PM
BO	236	237	364	210908	3:00PM-5:00PM
BO	322	105	496	210908	6:30AM-8:30AM
BO	232	241	360	210909	6:30AM-8:30AM
BO	336	107	494	210912	3:00PM-5:00PM
BO	346	118	483	210913	10:00AM-12:00PM
BO	306	118	483	210913	3:00PM-5:00PM
BO	301	128	473	210914	10:00AM-12:00PM
BO	304	116	485	210914	3:00PM-5:00PM
BO	301	125	476	210914	6:30AM-8:30AM
BO	234	243	358	210915	10:00AM-12:00PM
BO	330	119	482	210915	3:00PM-5:00PM
BO	295	139	462	210916	10:00AM-12:00PM
BO	318	122	479	210916	6:30AM-8:30AM
BO	244	241	360	210917	10:00AM-12:00PM
BO	234	241	360	210919	10:00AM-12:00PM
BO	264	212	389	210919	6:30AM-8:30AM
BO	225	233	368	210921	10:00AM-12:00PM
BO	259	207	394	210921	3:00PM-5:00PM
BO	287	210	391	210921	6:30AM-8:30AM
BO	257	220	381	210922	10:00AM-12:00PM
BO	330	117	484	210923	10:00AM-12:00PM
BO	226	236	365	210923	3:00PM-5:00PM
BO	332	115	486	210923	6:30AM-8:30AM
BO	224	241	360	210924	10:00AM-12:00PM
BO	238	238	363	210927	10:00AM-12:00PM
BO	195	187	414	210929	3:00PM-5:00PM
BO	305	131	470	210930	10:00AM-12:00PM
BO	342	125	476	210930	3:00PM-5:00PM
BO	237	239	362	210930	6:30AM-8:30AM
BO	358	111	490	211001	10:00AM-12:00PM
BO	361	113	488	211001	6:30AM-8:30AM
BO	337	105	496	211003	10:00AM-12:00PM
BO	338	103	498	211003	6:30AM-8:30AM
BO	283	181	420	211004	10:00AM-12:00PM
BO	224	236	365	211005	6:30AM-8:30AM
BO	353	123	478	211006	10:00AM-12:00PM
BO	327	127	474	211007	6:30AM-8:30AM
BO	290	173	428	211008	10:00AM-12:00PM
BO	301	134	467	211011	10:00AM-12:00PM
BO	261	180	421	211011	3:00PM-5:00PM
BO	314	120	481	211012	10:00AM-12:00PM
BO	311	111	490	211013	10:00AM-12:00PM
BO	306	110	491	211013	3:00PM-5:00PM
BO	310	105	496	211014	10:00AM-12:00PM
BO	231	238	363	211015	3:00PM-5:00PM
BO	363	122	479	211016	6:30AM-8:30AM
BO	222	238	363	211017	3:00PM-5:00PM
BO	291	159	442	211018	10:00AM-12:00PM
BO	313	128	473	211019	10:00AM-12:00PM
BO	226	241	360	211019	3:00PM-5:00PM
BO	229	245	356	211020	10:00AM-12:00PM
BO	268	180	421	211020	6:30AM-8:30AM
BO	340	120	481	211021	10:00AM-12:00PM
BO	334	128	473	211021	6:30AM-8:30AM
BO	340	101	500	211025	3:00PM-5:00PM
BO	316	125	476	211026	10:00AM-12:00PM
BO	319	102	499	211026	6:30AM-8:30AM
BO	310	121	480	211027	10:00AM-12:00PM
BO	293	141	460	211028	3:00PM-5:00PM
BO	304	121	480	211028	6:30AM-8:30AM
BO	266	161	440	211029	10:00AM-12:00PM
BO	289	147	454	211029	6:30AM-8:30AM
BO	314	118	483	211101	10:00AM-12:00PM
BO	325	125	476	211102	10:00AM-12:00PM
BO	248	174	427	211102	3:00PM-5:00PM
BO	325	131	470	211102	6:30AM-8:30AM
BO	259	165	436	211103	10:00AM-12:00PM
BO	278	155	446	211103	3:00PM-5:00PM
BO	243	172	429	211104	10:00AM-12:00PM
BO	269	163	438	211104	6:30AM-8:30AM
BO	342	124	477	211125	6:30AM-8:30AM
BO	278	154	447	211127	10:00AM-12:00PM
BO	297	171	430	211127	3:00PM-5:00PM
BO	280	190	411	211127	6:30AM-8:30AM
BO	319	135	466	211129	10:00AM-12:00PM
BO	331	145	456	211130	10:00AM-12:00PM
BO	231	240	361	211130	6:30AM-8:30AM
BO	251	238	363	211131	6:30AM-8:30AM
BO	245	240	361	211201	10:00AM-12:00PM
BO	328	120	481	211201	3:00PM-5:00PM
BO	336	125	476	211202	3:00PM-5:00PM
BO	230	239	362	211202	6:30AM-8:30AM
BO	364	110	491	211203	3:00PM-5:00PM
BO	342	112	489	211204	10:00AM-12:00PM
BO	312	109	492	211204	3:00PM-5:00PM
BO	342	219	382	211204	6:30AM-8:30AM
BO	324	124	477	211205	10:00AM-12:00PM
BO	319	120	481	211205	6:30AM-8:30AM
BO	346	123	478	211207	10:00AM-12:00PM
BO	325	111	490	211208	10:00AM-12:00PM
BO	327	105	496	211208	6:30AM-8:30AM
BO	308	108	493	211209	10:00AM-12:00PM
BO	292	170	431	211209	3:00PM-5:00PM
BO	310	105	496	211209	6:30AM-8:30AM
BO	327	111	490	211210	10:00AM-12:00PM
BO	321	106	495	211211	10:00AM-12:00PM
BO	338	99	502	211213	10:00AM-12:00PM
BO	329	148	453	211213	3:00PM-5:00PM
BO	322	107	494	211214	10:00AM-12:00PM
BO	326	113	488	211214	3:00PM-5:00PM
BO	325	98	503	211215	10:00AM-12:00PM
BO	320	103	498	211215	6:30AM-8:30AM
BO	327	113	488	211216	10:00AM-12:00PM
BO	320	113	488	211216	6:30AM-8:30AM
BO	340	221	380	211221	3:00PM-5:00PM
BO	332	126	475	211222	10:00AM-12:00PM
BO	227	217	384	211222	6:30AM-8:30AM
BO	379	122	479	211223	10:00AM-12:00PM
BO	328	128	473	211223	6:30AM-8:30AM
BO	316	124	477	211224	10:00AM-12:00PM
BO	332	108	493	211224	3:00PM-5:00PM
BO	363	126	475	211227	10:00AM-12:00PM
BO	330	118	483	211228	10:00AM-12:00PM
BO	310	134	467	211229	10:00AM-12:00PM
BO	204	201	400	211229	3:00PM-5:00PM
BO	318	129	472	211229	6:30AM-8:30AM
BO	329	103	498	211230	6:30AM-8:30AM
BO	317	110	491	220111	10:00AM-12:00PM
BO	317	133	468	220111	3:00PM-5:00PM
BO	329	126	475	220111	6:30AM-8:30AM
BO	328	121	480	220112	10:00AM-12:00PM
BO	255	221	380	220112	3:00PM-5:00PM
BO	312	133	468	220112	6:30AM-8:30AM
BO	332	116	485	220113	10:00AM-12:00PM
BO	287	143	458	220113	3:00PM-5:00PM
BO	349	124	477	220113	6:30AM-8:30AM
BO	331	128	473	220114	10:00AM-12:00PM
BO	296	142	459	220114	3:00PM-5:00PM
BO	343	124	477	220114	6:30AM-8:30AM
BO	346	100	501	220115	3:00PM-5:00PM
BO	354	111	490	220116	10:00AM-12:00PM
BO	355	112	489	220116	3:00PM-5:00PM
BO	352	113	488	220117	10:00AM-12:00PM
BO	396	129	472	220117	3:00PM-5:00PM
BO	319	172	429	220117	6:30AM-8:30AM
BO	315	110	491	220118	10:00AM-12:00PM
BO	304	116	485	220118	3:00PM-5:00PM
BO	336	116	485	220119	10:00AM-12:00PM
BO	500	166	435	220119	3:00PM-5:00PM
BO	389	147	454	220119	6:30AM-8:30AM
BO	319	105	496	220120	10:00AM-12:00PM
BO	332	100	501	220120	3:00PM-5:00PM
BO	287	206	395	220120	6:30AM-8:30AM
BO	331	127	474	220121	10:00AM-12:00PM
BO	384	128	473	220121	3:00PM-5:00PM
BO	330	103	498	220121	6:30AM-8:30AM
BO	391	128	473	220122	10:00AM-12:00PM
BO	394	198	403	220122	3:00PM-5:00PM
BO	396	126	475	220122	6:30AM-8:30AM
BO	299	121	480	220123	10:00AM-12:00PM
BO	370	236	365	220123	3:00PM-5:00PM
BO	360	102	499	220124	10:00AM-12:00PM
BO	352	103	498	220124	3:00PM-5:00PM
BO	307	214	387	220124	6:30AM-8:30AM
BO	350	101	500	220125	10:00AM-12:00PM
BO	304	214	387	220125	3:00PM-5:00PM
BO	360	106	495	220125	6:30AM-8:30AM
BO	173	233	368	220126	10:00AM-12:00PM
BO	323	192	409	220126	3:00PM-5:00PM
BO	295	212	389	220126	6:30AM-8:30AM
BO	360	125	476	220127	10:00AM-12:00PM
BO	318	198	403	220127	3:00PM-5:00PM
BO	310	206	395	220127	6:30AM-8:30AM
BO	356	102	499	220128	10:00AM-12:00PM
BO	304	205	396	220128	6:30AM-8:30AM
BO	357	104	497	220129	10:00AM-12:00PM
BO	336	118	483	220130	10:00AM-12:00PM
BO	316	131	470	220130	3:00PM-5:00PM
BO	357	122	479	220131	10:00AM-12:00PM
BO	330	118	483	220131	3:00PM-5:00PM
BO	332	124	477	220201	10:00AM-12:00PM
BO	335	126	475	220201	3:00PM-5:00PM
BO	316	124	477	220202	10:00AM-12:00PM
BO	324	133	468	220202	3:00PM-5:00PM
BO	304	138	463	220203	10:00AM-12:00PM
BO	388	126	475	220203	3:00PM-5:00PM
BO	314	121	480	220203	6:30AM-8:30AM
BO	340	127	474	220204	10:00AM-12:00PM
BO	398	148	453	220204	3:00PM-5:00PM
BO	372	124	477	220205	3:00PM-5:00PM
BO	337	180	421	220205	6:30AM-8:30AM
BO	350	121	480	220206	10:00AM-12:00PM
BO	349	126	475	220206	3:00PM-5:00PM
BO	359	123	478	220206	6:30AM-8:30AM
BO	319	123	478	220207	10:00AM-12:00PM
BO	313	130	471	220207	3:00PM-5:00PM
BO	322	132	469	220207	6:30AM-8:30AM
BO	332	208	393	220208	10:00AM-12:00PM
BO	329	110	491	220209	10:00AM-12:00PM
BO	321	131	470	220209	3:00PM-5:00PM
BO	301	135	466	220210	10:00AM-12:00PM
BO	347	116	485	220210	3:00PM-5:00PM
BO	338	117	484	220211	6:30AM-8:30AM
BO	316	120	481	220212	10:00AM-12:00PM
BO	368	128	473	220212	3:00PM-5:00PM
BO	311	133	468	220212	6:30AM-8:30AM
BO	366	124	477	220213	10:00AM-12:00PM
BO	365	122	479	220213	3:00PM-5:00PM
BO	361	125	476	220213	6:30AM-8:30AM
BO	376	113	488	220214	10:00AM-12:00PM
BO	354	122	479	220214	3:00PM-5:00PM
BO	320	120	481	220215	10:00AM-12:00PM
BO	316	117	484	220215	3:00PM-5:00PM
BO	328	105	496	220216	10:00AM-12:00PM
BO	346	102	499	220217	10:00AM-12:00PM
BO	316	113	488	220217	6:30AM-8:30AM
BO	306	118	483	220218	10:00AM-12:00PM
BO	312	130	471	220218	6:30AM-8:30AM
BO	329	102	499	220220	10:00AM-12:00PM
BO	320	101	500	220220	3:00PM-5:00PM
BO	331	107	494	220220	6:30AM-8:30AM
BO	303	136	465	220221	10:00AM-12:00PM
BO	298	133	468	220221	3:00PM-5:00PM
BO	335	93	508	220221	6:30AM-8:30AM
BO	56	159	442	220222	10:00AM-12:00PM
BO	381	123	478	220222	3:00PM-5:00PM
BO	388	123	478	220223	10:00AM-12:00PM
BO	384	126	475	220223	6:30AM-8:30AM
BO	349	100	501	220224	10:00AM-12:00PM
BO	344	115	486	220224	6:30AM-8:30AM
BO	334	110	491	220225	3:00PM-5:00PM
BO	321	131	470	220225	6:30AM-8:30AM
BO	359	107	494	220227	10:00AM-12:00PM
BO	336	99	502	220227	3:00PM-5:00PM
BO	356	105	496	220301	10:00AM-12:00PM
BO	349	101	500	220302	10:00AM-12:00PM
BO	359	107	494	220302	6:30AM-8:30AM
BO	356	103	498	220303	10:00AM-12:00PM
BO	332	94	507	220303	3:00PM-5:00PM
BO	342	103	498	220303	6:30AM-8:30AM
BO	336	93	508	220304	10:00AM-12:00PM
BO	321	99	502	220304	6:30AM-8:30AM
BO	350	112	489	220305	10:00AM-12:00PM
BO	349	107	494	220305	6:30AM-8:30AM
BO	326	130	471	220306	3:00PM-5:00PM
BO	325	130	471	220307	10:00AM-12:00PM
BO	335	121	480	220308	10:00AM-12:00PM
BO	335	185	416	220308	3:00PM-5:00PM
BO	362	106	495	220309	10:00AM-12:00PM
BO	350	103	498	220309	3:00PM-5:00PM
BO	367	108	493	220309	6:30AM-8:30AM
BO	349	103	498	220310	10:00AM-12:00PM
BO	322	105	496	220310	3:00PM-5:00PM
BO	335	91	510	220310	6:30AM-8:30AM
BO	330	106	495	220311	3:00PM-5:00PM
BO	310	135	466	220311	6:30AM-8:30AM
BO	294	143	458	220312	10:00AM-12:00PM
BO	318	109	492	220312	6:30AM-8:30AM
BO	354	123	478	220313	10:00AM-12:00PM
BO	363	114	487	220314	10:00AM-12:00PM
BO	332	122	479	220314	3:00PM-5:00PM
BO	355	124	477	220314	6:30AM-8:30AM
BO	322	126	475	220315	10:00AM-12:00PM
BO	323	123	478	220315	6:30AM-8:30AM
BO	322	120	481	220316	10:00AM-12:00PM
BO	329	114	487	220316	3:00PM-5:00PM
BO	346	107	494	220317	10:00AM-12:00PM
BO	331	112	489	220317	6:30AM-8:30AM
BO	376	117	484	220318	10:00AM-12:00PM
BO	313	133	468	220318	3:00PM-5:00PM
BO	314	131	470	220319	10:00AM-12:00PM
BO	303	133	468	220320	6:30AM-8:30AM
BO	340	99	502	220321	10:00AM-12:00PM
BO	335	99	502	220322	10:00AM-12:00PM
BO	303	123	478	220322	3:00PM-5:00PM
BO	338	126	475	220324	6:30AM-8:30AM
BO	335	117	484	220325	10:00AM-12:00PM
BO	347	108	493	220325	6:30AM-8:30AM
BO	349	98	503	220402	10:00AM-12:00PM
BO	339	109	492	220402	6:30AM-8:30AM
BO	310	107	494	220403	3:00PM-5:00PM
BO	318	147	454	220404	10:00AM-12:00PM
BO	336	141	460	220404	3:00PM-5:00PM
BO	319	97	504	220404	6:30AM-8:30AM
BO	245	196	405	220405	10:00AM-12:00PM
BO	288	178	423	220405	3:00PM-5:00PM
BO	223	216	385	220406	10:00AM-12:00PM
BO	310	125	476	220406	3:00PM-5:00PM
BO	409	213	388	220406	6:30AM-8:30AM
BO	254	203	398	220407	10:00AM-12:00PM
BO	319	131	470	220408	10:00AM-12:00PM
BO	331	125	476	220408	3:00PM-5:00PM
BO	307	124	477	220409	10:00AM-12:00PM
BO	313	105	496	220409	3:00PM-5:00PM
BO	342	124	477	220409	6:30AM-8:30AM
BO	302	129	472	220410	10:00AM-12:00PM
BO	301	124	477	220410	6:30AM-8:30AM
BO	320	144	457	220411	10:00AM-12:00PM
BO	224	230	371	220411	6:30AM-8:30AM
BO	326	112	489	220412	10:00AM-12:00PM
BO	325	95	506	220412	3:00PM-5:00PM
BO	327	103	498	220413	10:00AM-12:00PM
BO	341	125	476	220413	3:00PM-5:00PM
BO	343	124	477	220414	10:00AM-12:00PM
BO	387	150	451	220414	3:00PM-5:00PM
BO	319	133	468	220414	6:30AM-8:30AM
BO	379	129	472	220415	10:00AM-12:00PM
BO	395	254	347	220415	3:00PM-5:00PM
BO	363	125	476	220415	6:30AM-8:30AM
BO	354	102	499	220416	10:00AM-12:00PM
BO	365	106	495	220416	3:00PM-5:00PM
BO	365	108	493	220416	6:30AM-8:30AM
BO	363	108	493	220417	10:00AM-12:00PM
BO	329	100	501	220417	3:00PM-5:00PM
BO	376	118	483	220417	6:30AM-8:30AM
BO	353	103	498	220418	10:00AM-12:00PM
BO	354	100	501	220418	6:30AM-8:30AM
BO	359	124	477	220419	10:00AM-12:00PM
BO	335	93	508	220419	3:00PM-5:00PM
BO	342	95	506	220420	10:00AM-12:00PM
BO	338	108	493	220420	3:00PM-5:00PM
BO	370	112	489	220420	6:30AM-8:30AM
BO	349	118	483	220421	10:00AM-12:00PM
BO	368	127	474	220421	3:00PM-5:00PM
BO	335	126	475	220421	6:30AM-8:30AM
BO	346	126	475	220422	10:00AM-12:00PM
BO	335	144	457	220422	3:00PM-5:00PM
BO	352	124	477	220422	6:30AM-8:30AM
BO	323	129	472	220423	10:00AM-12:00PM
BO	319	123	478	220423	3:00PM-5:00PM
BO	316	131	470	220423	6:30AM-8:30AM
BO	325	128	473	220424	10:00AM-12:00PM
BO	330	124	477	220424	3:00PM-5:00PM
BO	392	128	473	220425	3:00PM-5:00PM
BO	317	120	481	220425	6:30AM-8:30AM
BO	360	125	476	220426	10:00AM-12:00PM
BO	386	142	459	220426	3:00PM-5:00PM
BO	385	127	474	220426	6:30AM-8:30AM
BO	349	107	494	220427	3:00PM-5:00PM
BO	334	184	417	220427	6:30AM-8:30AM
BO	342	112	489	220428	10:00AM-12:00PM
BO	355	107	494	220428	3:00PM-5:00PM
BO	361	108	493	220428	6:30AM-8:30AM
BO	350	101	500	220429	10:00AM-12:00PM
BO	339	98	503	220429	3:00PM-5:00PM
BO	345	103	498	220430	10:00AM-12:00PM
BO	336	118	483	220430	6:30AM-8:30AM
BO	328	107	494	220501	3:00PM-5:00PM
BO	331	112	489	220501	6:30AM-8:30AM
BO	346	115	486	220502	10:00AM-12:00PM
BO	221	232	369	220502	3:00PM-5:00PM
BO	349	99	502	220503	10:00AM-12:00PM
BO	347	125	476	220503	3:00PM-5:00PM
BO	327	146	455	220503	6:30AM-8:30AM
BO	325	107	494	220504	3:00PM-5:00PM
BO	350	120	481	220504	6:30AM-8:30AM
BO	325	119	482	220505	10:00AM-12:00PM
BO	325	145	456	220505	3:00PM-5:00PM
BO	320	123	478	220505	6:30AM-8:30AM
BO	341	120	481	220506	10:00AM-12:00PM
BO	337	122	479	220506	3:00PM-5:00PM
BO	347	124	477	220506	6:30AM-8:30AM
BO	331	110	491	220507	10:00AM-12:00PM
BO	350	109	492	220507	3:00PM-5:00PM
BO	335	108	493	220507	6:30AM-8:30AM
BO	338	105	496	220508	10:00AM-12:00PM
BO	323	116	485	220508	3:00PM-5:00PM
BO	328	110	491	220509	10:00AM-12:00PM
BO	324	117	484	220509	3:00PM-5:00PM
BO	327	118	483	220509	6:30AM-8:30AM
BO	332	97	504	220510	10:00AM-12:00PM
BO	325	113	488	220510	3:00PM-5:00PM
BO	324	109	492	220511	10:00AM-12:00PM
BO	310	126	475	220511	3:00PM-5:00PM
BO	323	110	491	220511	6:30AM-8:30AM
BO	314	126	475	220512	10:00AM-12:00PM
BO	64	167	434	220512	3:00PM-5:00PM
BO	322	110	491	220512	6:30AM-8:30AM
BO	374	162	439	220513	10:00AM-12:00PM
BO	325	96	505	220513	3:00PM-5:00PM
BO	300	118	483	220513	6:30AM-8:30AM
BO	345	101	500	220514	10:00AM-12:00PM
BO	340	124	477	220514	3:00PM-5:00PM
BO	372	105	496	220514	6:30AM-8:30AM
BO	337	114	487	220515	10:00AM-12:00PM
BO	340	111	490	220515	3:00PM-5:00PM
BO	386	128	473	220516	6:30AM-8:30AM
BO	299	128	473	220517	10:00AM-12:00PM
BO	275	208	393	220517	3:00PM-5:00PM
BO	298	139	462	220518	10:00AM-12:00PM
BO	325	114	487	220518	3:00PM-5:00PM
BO	295	141	460	220518	6:30AM-8:30AM
BO	329	106	495	220519	10:00AM-12:00PM
BO	355	99	502	220519	3:00PM-5:00PM
BO	334	95	506	220520	10:00AM-12:00PM
BO	344	102	499	220520	3:00PM-5:00PM
BO	344	96	505	220520	6:30AM-8:30AM
BO	320	127	474	220521	10:00AM-12:00PM
BO	316	113	488	220521	3:00PM-5:00PM
BO	344	115	486	220521	6:30AM-8:30AM
BO	359	102	499	220522	6:30AM-8:30AM
BO	362	124	477	220523	10:00AM-12:00PM
BO	325	144	457	220523	3:00PM-5:00PM
BO	377	125	476	220523	6:30AM-8:30AM
BO	270	208	393	220524	3:00PM-5:00PM
BO	235	193	408	220524	6:30AM-8:30AM
BO	356	123	478	220525	10:00AM-12:00PM
BO	350	123	478	220525	3:00PM-5:00PM
BO	368	125	476	220525	6:30AM-8:30AM
BO	362	124	477	220526	10:00AM-12:00PM
BO	259	183	418	220526	3:00PM-5:00PM
BO	362	124	477	220526	6:30AM-8:30AM
BO	214	203	398	220527	10:00AM-12:00PM
BO	242	241	360	220527	3:00PM-5:00PM
BO	233	228	373	220528	10:00AM-12:00PM
BO	413	192	409	220528	3:00PM-5:00PM
BO	224	225	376	220528	6:30AM-8:30AM
BO	271	193	408	220529	10:00AM-12:00PM
BO	289	174	427	220529	3:00PM-5:00PM
BO	228	198	403	220529	6:30AM-8:30AM
BO	271	174	427	220530	10:00AM-12:00PM
BO	287	144	457	220530	3:00PM-5:00PM
BO	282	148	453	220531	10:00AM-12:00PM
BO	286	147	454	220531	3:00PM-5:00PM
BO	259	165	436	220601	10:00AM-12:00PM
BO	227	196	405	220601	3:00PM-5:00PM
BO	280	150	451	220601	6:30AM-8:30AM
BO	384	128	473	220602	10:00AM-12:00PM
BO	361	113	488	220602	3:00PM-5:00PM
BO	365	124	477	220602	6:30AM-8:30AM
BO	326	111	490	220603	10:00AM-12:00PM
BO	332	119	482	220603	3:00PM-5:00PM
BO	360	124	477	220603	6:30AM-8:30AM
BO	330	126	475	220604	10:00AM-12:00PM
BO	531	108	493	220604	3:00PM-5:00PM
BO	322	129	472	220604	6:30AM-8:30AM
BO	329	129	472	220605	10:00AM-12:00PM
BO	333	128	473	220605	3:00PM-5:00PM
BO	319	132	469	220606	10:00AM-12:00PM
BO	311	156	445	220606	3:00PM-5:00PM
BO	323	133	468	220606	6:30AM-8:30AM
BO	281	190	411	220607	10:00AM-12:00PM
BO	290	169	432	220607	3:00PM-5:00PM
BO	231	195	406	220608	3:00PM-5:00PM
BO	290	163	438	220608	6:30AM-8:30AM
BO	233	198	403	220609	10:00AM-12:00PM
BO	277	197	404	220610	3:00PM-5:00PM
BO	240	216	385	220610	6:30AM-8:30AM
BO	246	199	402	220611	10:00AM-12:00PM
BO	285	185	416	220611	6:30AM-8:30AM
BO	321	132	469	220612	10:00AM-12:00PM
BO	317	107	494	220612	3:00PM-5:00PM
BO	320	121	480	220612	6:30AM-8:30AM
BO	322	115	486	220613	10:00AM-12:00PM
BO	316	112	489	220613	6:30AM-8:30AM
BO	323	131	470	220614	3:00PM-5:00PM
BO	319	132	469	220615	10:00AM-12:00PM
BO	294	172	429	220615	3:00PM-5:00PM
BO	400	189	412	220616	10:00AM-12:00PM
BO	294	170	431	220616	3:00PM-5:00PM
BO	340	126	475	220617	10:00AM-12:00PM
BO	313	107	494	220618	10:00AM-12:00PM
BO	315	107	494	220618	3:00PM-5:00PM
BO	308	105	496	220619	10:00AM-12:00PM
BO	302	119	482	220619	6:30AM-8:30AM
BO	303	118	483	220620	10:00AM-12:00PM
BO	231	196	405	220621	3:00PM-5:00PM
BO	231	196	405	220622	10:00AM-12:00PM
BO	247	213	388	220622	3:00PM-5:00PM
BO	287	178	423	220623	10:00AM-12:00PM
BO	227	204	397	220623	3:00PM-5:00PM
BO	271	177	424	220623	6:30AM-8:30AM
BO	229	194	407	220624	10:00AM-12:00PM
BO	278	188	413	220625	10:00AM-12:00PM
BO	226	241	360	220626	3:00PM-5:00PM
BO	255	181	420	220626	6:30AM-8:30AM
BO	229	234	367	220627	10:00AM-12:00PM
BO	287	212	389	220627	3:00PM-5:00PM
BO	204	213	388	220628	10:00AM-12:00PM
BO	352	119	482	220628	3:00PM-5:00PM
BO	359	124	477	220629	10:00AM-12:00PM
BO	333	106	495	220629	3:00PM-5:00PM
BO	354	120	481	220629	6:30AM-8:30AM
BO	333	107	494	220630	10:00AM-12:00PM
BO	314	109	492	220630	3:00PM-5:00PM
BO	330	111	490	220630	6:30AM-8:30AM
BO	315	105	496	220701	10:00AM-12:00PM
BO	322	99	502	220701	6:30AM-8:30AM
BO	321	101	500	220702	6:30AM-8:30AM
BO	311	107	494	220703	10:00AM-12:00PM
BO	315	113	488	220703	6:30AM-8:30AM
BO	226	241	360	220704	6:30AM-8:30AM
BO	231	195	406	220705	3:00PM-5:00PM
BO	242	189	412	220705	6:30AM-8:30AM
BO	281	189	412	220706	10:00AM-12:00PM
BO	289	177	424	220706	3:00PM-5:00PM
BO	237	239	362	220707	10:00AM-12:00PM
BO	251	188	413	220707	3:00PM-5:00PM
BO	302	216	385	220707	6:30AM-8:30AM
BO	233	228	373	220708	10:00AM-12:00PM
BO	243	191	410	220709	10:00AM-12:00PM
BO	221	198	403	220709	3:00PM-5:00PM
BO	231	196	405	220710	6:30AM-8:30AM
BO	246	236	365	220711	10:00AM-12:00PM
BO	186	205	396	220712	3:00PM-5:00PM
BO	229	196	405	220713	10:00AM-12:00PM
BO	236	237	364	220713	3:00PM-5:00PM
BO	352	189	412	220713	6:30AM-8:30AM
BO	306	217	384	220714	10:00AM-12:00PM
BO	232	196	405	220715	10:00AM-12:00PM
BO	230	196	405	220716	10:00AM-12:00PM
BO	202	214	387	220716	3:00PM-5:00PM
BO	215	199	402	220716	6:30AM-8:30AM
BO	369	106	495	220717	3:00PM-5:00PM
BO	366	106	495	220718	10:00AM-12:00PM
BO	345	105	496	220718	3:00PM-5:00PM
BO	373	106	495	220718	6:30AM-8:30AM
BO	213	201	400	220719	10:00AM-12:00PM
BO	210	203	398	220720	10:00AM-12:00PM
BO	225	216	385	220720	6:30AM-8:30AM
BO	236	234	367	220721	10:00AM-12:00PM
BO	227	240	361	220721	6:30AM-8:30AM
BO	243	240	361	220722	10:00AM-12:00PM
BO	251	231	370	220723	10:00AM-12:00PM
BO	235	241	360	220724	10:00AM-12:00PM
BO	245	188	413	220725	10:00AM-12:00PM
BO	213	201	400	220725	3:00PM-5:00PM
BO	215	202	399	220726	10:00AM-12:00PM
BO	215	200	401	220727	3:00PM-5:00PM
BO	227	196	405	220727	6:30AM-8:30AM
BO	224	222	379	220728	6:30AM-8:30AM
BO	274	173	428	220729	10:00AM-12:00PM
BO	287	149	452	220729	3:00PM-5:00PM
BO	291	178	423	220729	6:30AM-8:30AM
BO	224	242	359	220730	6:30AM-8:30AM
BO	276	173	428	220731	10:00AM-12:00PM
BO	249	237	364	220731	3:00PM-5:00PM
BO	287	182	419	220731	6:30AM-8:30AM
BO	227	234	367	220801	10:00AM-12:00PM
BO	288	161	440	220801	3:00PM-5:00PM
BO	247	223	378	220803	6:30AM-8:30AM
BO	233	196	405	220805	3:00PM-5:00PM
BO	197	204	397	220806	10:00AM-12:00PM
BO	281	192	409	220806	6:30AM-8:30AM
BO	229	243	358	220807	10:00AM-12:00PM
BO	256	209	392	220808	10:00AM-12:00PM
BO	234	198	403	220809	10:00AM-12:00PM
BO	223	221	380	220810	10:00AM-12:00PM
BO	217	201	400	220810	3:00PM-5:00PM
BO	222	226	375	220811	10:00AM-12:00PM
BO	230	195	406	220811	3:00PM-5:00PM
BO	223	244	357	220811	6:30AM-8:30AM
BO	332	127	474	220812	10:00AM-12:00PM
BO	312	107	494	220812	3:00PM-5:00PM
BO	335	125	476	220812	6:30AM-8:30AM
BO	302	112	489	220813	10:00AM-12:00PM
BO	308	107	494	220813	6:30AM-8:30AM
BO	294	138	463	220814	10:00AM-12:00PM
BO	426	213	388	220815	10:00AM-12:00PM
BO	324	115	486	220815	3:00PM-5:00PM
BO	295	213	388	220815	6:30AM-8:30AM
BO	327	108	493	220816	10:00AM-12:00PM
BO	330	113	488	220816	3:00PM-5:00PM
BO	338	141	460	220816	6:30AM-8:30AM
BO	335	144	457	220817	10:00AM-12:00PM
BO	356	138	463	220818	3:00PM-5:00PM
BO	334	141	460	220819	10:00AM-12:00PM
BO	280	192	409	220819	6:30AM-8:30AM
BO	388	149	452	220820	10:00AM-12:00PM
BO	331	129	472	220820	3:00PM-5:00PM
BO	493	157	444	220820	6:30AM-8:30AM
BO	333	126	475	220821	10:00AM-12:00PM
BO	332	127	474	220821	6:30AM-8:30AM
BO	338	95	506	220822	3:00PM-5:00PM
BO	366	106	495	220822	6:30AM-8:30AM
BO	292	166	435	220823	10:00AM-12:00PM
BO	291	169	432	220824	6:30AM-8:30AM
BO	273	197	404	220825	3:00PM-5:00PM
BO	406	245	356	220825	6:30AM-8:30AM
BO	317	131	470	220826	10:00AM-12:00PM
BO	296	133	468	220826	3:00PM-5:00PM
BO	326	125	476	220826	6:30AM-8:30AM
BO	278	183	418	220827	3:00PM-5:00PM
BO	298	140	461	220827	6:30AM-8:30AM
BO	281	162	439	220828	10:00AM-12:00PM
BO	352	124	477	220829	10:00AM-12:00PM
BO	376	124	477	220829	6:30AM-8:30AM
BO	310	158	443	220830	10:00AM-12:00PM
BO	291	161	440	220831	10:00AM-12:00PM
BO	318	147	454	220901	10:00AM-12:00PM
BO	365	112	489	220901	6:30AM-8:30AM
BO	290	173	428	220902	10:00AM-12:00PM
BO	253	192	409	220902	6:30AM-8:30AM
BO	256	230	371	220903	10:00AM-12:00PM
BO	308	154	447	220905	10:00AM-12:00PM
BO	271	177	424	220905	6:30AM-8:30AM
BO	278	165	436	220906	10:00AM-12:00PM
BO	273	168	433	220906	3:00PM-5:00PM
BO	275	194	407	220907	10:00AM-12:00PM
BO	281	208	393	220907	3:00PM-5:00PM
BO	297	133	468	220907	6:30AM-8:30AM
BO	278	189	412	220908	10:00AM-12:00PM
BO	262	216	385	220908	6:30AM-8:30AM
BO	321	125	476	220909	6:30AM-8:30AM
[truncated: 15,048 more rows]
