# Supplementary material for: Home is where the home range is: Identifying territoriality and exhibit preferences in an ex-situ group of all-male Nile crocodiles (Crocodylus niloticus)
Source: PLoS One. 2024 Jan 25;19(1):e0297687. doi: 10.1371/journal.pone.0297687 (PMC10810454; doi:10.1371/journal.pone.0297687)
Supplement: S1 File — This zipped shapefile outlines the spatial boundary of the crocodile exhibit at Disney’s Animal Kingdom®. (ZIP) [file pone.0297687.s005.zip]

Archive with 8 entries (8 files):
- Crocodile_Exhibit_Outline/Crocodile_Exhibit_Outline.cpg
- Crocodile_Exhibit_Outline/Crocodile_Exhibit_Outline.dbf
- Crocodile_Exhibit_Outline/Crocodile_Exhibit_Outline.prj
- Crocodile_Exhibit_Outline/Crocodile_Exhibit_Outline.sbn
- Crocodile_Exhibit_Outline/Crocodile_Exhibit_Outline.sbx
- Crocodile_Exhibit_Outline/Crocodile_Exhibit_Outline.shp
- Crocodile_Exhibit_Outline/Crocodile_Exhibit_Outline.shp.xml
- Crocodile_Exhibit_Outline/Crocodile_Exhibit_Outline.shx
