# Supplementary material for: Home is where the home range is: Identifying territoriality and exhibit preferences in an ex-situ group of all-male Nile crocodiles (Crocodylus niloticus)
Source: PLoS One. 2024 Jan 25;19(1):e0297687. doi: 10.1371/journal.pone.0297687 (PMC10810454; doi:10.1371/journal.pone.0297687)
Supplement: S1 File — This zipped shapefile outlines the spatial boundary of the crocodile exhibit at Disney’s Animal Kingdom®. (ZIP) [file pone.0297687.s005.zip › Crocodile_Exhibit_Outline/Crocodile_Exhibit_Outline.prj]

PROJCS["NAD_1983_StatePlane_Florida_East_FIPS_0901_Feet",GEOGCS["GCS_North_American_1983",DATUM["D_North_American_1983",SPHEROID["GRS_1980",6378137.0,298.257222101]],PRIMEM["Greenwich",0.0],UNIT["Degree",0.0174532925199433]],PROJECTION["Transverse_Mercator"],PARAMETER["False_Easting",656166.6666666665],PARAMETER["False_Northing",0.0],PARAMETER["Central_Meridian",-81.0],PARAMETER["Scale_Factor",0.9999411764705882],PARAMETER["Latitude_Of_Origin",24.33333333333333],UNIT["Foot_US",0.3048006096012192]]
