# Supplementary material for: Home is where the home range is: Identifying territoriality and exhibit preferences in an ex-situ group of all-male Nile crocodiles (Crocodylus niloticus)
Source: PLoS One. 2024 Jan 25;19(1):e0297687. doi: 10.1371/journal.pone.0297687 (PMC10810454; doi:10.1371/journal.pone.0297687)
Supplement: S1 File — This zipped shapefile outlines the spatial boundary of the crocodile exhibit at Disney’s Animal Kingdom®. (ZIP) [file pone.0297687.s005.zip › Crocodile_Exhibit_Outline/Crocodile_Exhibit_Outline.shp.xml]

<metadata xml:lang="en"><Esri><CreaDate>20220518</CreaDate><CreaTime>16441200</CreaTime><ArcGISFormat>1.0</ArcGISFormat><SyncOnce>FALSE</SyncOnce><DataProperties><lineage><Process ToolSource="c:\program files\arcgis\pro\Resources\ArcToolbox\toolboxes\Data Management Tools.tbx\CreateFeatureclass" Date="20220518" Time="164412">CreateFeatureclass "J:\Data\ASE Science Team\Individual Folders\Laura Stalter\GIS\Croc Exhibit Analysis\Croc Exhibit Analysis.gdb" Croc_Exhibit_using_DAKbase_and_Imagery Polygon # No No "PROJCS["NAD_1983_StatePlane_Florida_East_FIPS_0901_Feet",GEOGCS["GCS_North_American_1983",DATUM["D_North_American_1983",SPHEROID["GRS_1980",6378137.0,298.257222101]],PRIMEM["Greenwich",0.0],UNIT["Degree",0.0174532925199433]],PROJECTION["Transverse_Mercator"],PARAMETER["False_Easting",656166.6666666665],PARAMETER["False_Northing",0.0],PARAMETER["Central_Meridian",-81.0],PARAMETER["Scale_Factor",0.9999411764705882],PARAMETER["Latitude_Of_Origin",24.33333333333333],UNIT["Foot_US",0.3048006096012192]];-17791300 -41645400 3048.00609601219;#;#;3.28083333333333E-03;#;#;IsHighPrecision" # 0 0 0 #</Process><Process ToolSource="c:\program files\arcgis\pro\Resources\ArcToolbox\Toolboxes\Data Management Tools.tbx\UpdateSchema" Date="20220827" Time="124617">UpdateSchema "CIMDATA=&lt;CIMStandardDataConnection xsi:type='typens:CIMStandardDataConnection' xmlns:xsi='http://www.w3.org/2001/XMLSchema-instance' xmlns:xs='http://www.w3.org/2001/XMLSchema' xmlns:typens='http://www.esri.com/schemas/ArcGIS/2.9.0'&gt;&lt;WorkspaceConnectionString&gt;DATABASE=J:\Data\ASE Science Team\Individual Folders\Laura Stalter\GIS\Croc Exhibit Analysis\Croc Exhibit Analysis.gdb&lt;/WorkspaceConnectionString&gt;&lt;WorkspaceFactory&gt;FileGDB&lt;/WorkspaceFactory&gt;&lt;Dataset&gt;Croc_Exhibit_using_DAKbase_and_Imagery&lt;/Dataset&gt;&lt;DatasetType&gt;esriDTFeatureClass&lt;/DatasetType&gt;&lt;/CIMStandardDataConnection&gt;" &lt;operationSequence&gt;&lt;workflow&gt;&lt;AddField&gt;&lt;field_name&gt;Area&lt;/field_name&gt;&lt;field_type&gt;DOUBLE&lt;/field_type&gt;&lt;field_alias&gt;Area&lt;/field_alias&gt;&lt;field_is_nullable&gt;True&lt;/field_is_nullable&gt;&lt;field_is_required&gt;False&lt;/field_is_required&gt;&lt;/AddField&gt;&lt;/workflow&gt;&lt;/operationSequence&gt;</Process><Process ToolSource="c:\program files\arcgis\pro\Resources\ArcToolbox\toolboxes\Data Management Tools.tbx\CalculateGeometryAttributes" Date="20220827" Time="124808">CalculateGeometryAttributes Croc_Exhibit_using_DAKbase_and_Imagery "Area AREA_GEODESIC" # "Square meters" PROJCS["WGS_1984_Web_Mercator_Auxiliary_Sphere",GEOGCS["GCS_WGS_1984",DATUM["D_WGS_1984",SPHEROID["WGS_1984",6378137.0,298.257223563]],PRIMEM["Greenwich",0.0],UNIT["Degree",0.0174532925199433]],PROJECTION["Mercator_Auxiliary_Sphere"],PARAMETER["False_Easting",0.0],PARAMETER["False_Northing",0.0],PARAMETER["Central_Meridian",0.0],PARAMETER["Standard_Parallel_1",0.0],PARAMETER["Auxiliary_Sphere_Type",0.0],UNIT["Meter",1.0]] "Same as input"</Process><Process ToolSource="c:\program files\arcgis\pro\Resources\ArcToolbox\toolboxes\Conversion Tools.tbx\FeatureClassToFeatureClass" Date="20220923" Time="113401">FeatureClassToFeatureClass Croc_Exhibit_using_DAKbase_and_Imagery "J:\Data\ASE Science Team\Individual Folders\Laura Stalter\GIS\Paper Analysis\Paper Analysis.gdb" Croc_Exhibit_V2 # "Shape_Length "Shape_Length" false true true 8 Double 0 0,First,#,Croc_Exhibit_using_DAKbase_and_Imagery,Shape_Length,-1,-1;Shape_Area "Shape_Area" false true true 8 Double 0 0,First,#,Croc_Exhibit_using_DAKbase_and_Imagery,Shape_Area,-1,-1;Area "Area" true true false 8 Double 0 0,First,#,Croc_Exhibit_using_DAKbase_and_Imagery,Area,-1,-1" #</Process><Process ToolSource="c:\program files\arcgis\pro\Resources\ArcToolbox\toolboxes\Conversion Tools.tbx\FeatureClassToFeatureClass" Date="20220924" Time="105007">FeatureClassToFeatureClass Croc_Exhibit_V2 "J:\Data\ASE Science Team\Individual Folders\Laura Stalter\GIS\Croc Exhibit Analysis\Croc Exhibit Analysis.gdb" Croc_Exhibit_Land # "Area "Area" true true false 8 Double 0 0,First,#,Croc_Exhibit_V2,Area,-1,-1;Shape_Length "Shape_Length" false true true 8 Double 0 0,First,#,Croc_Exhibit_V2,Shape_Length,-1,-1;Shape_Area "Shape_Area" false true true 8 Double 0 0,First,#,Croc_Exhibit_V2,Shape_Area,-1,-1" #</Process><Process ToolSource="c:\program files\arcgis\pro\Resources\ArcToolbox\toolboxes\Conversion Tools.tbx\FeatureClassToFeatureClass" Date="20220924" Time="133242">FeatureClassToFeatureClass Croc_Exhibit_Land "J:\Data\ASE Science Team\Individual Folders\Laura Stalter\GIS\Paper Analysis\Paper Analysis.gdb" Croc_Exhibit_V3 # "Area "Area" true true false 8 Double 0 0,First,#,Croc_Exhibit_Land,Area,-1,-1;Shape_Length "Shape_Length" false true true 8 Double 0 0,First,#,Croc_Exhibit_Land,Shape_Length,-1,-1;Shape_Area "Shape_Area" false true true 8 Double 0 0,First,#,Croc_Exhibit_Land,Shape_Area,-1,-1" #</Process><Process ToolSource="c:\program files\arcgis\pro\Resources\ArcToolbox\toolboxes\Conversion Tools.tbx\FeatureClassToFeatureClass" Date="20220927" Time="090427">FeatureClassToFeatureClass Croc_Exhibit_V3 "J:\Data\ASE Science Team\Individual Folders\Laura Stalter\GIS\Paper Analysis\Paper Analysis.gdb" Croc_Exhibit_Original # "Area "Area" true true false 8 Double 0 0,First,#,Croc_Exhibit_V3,Area,-1,-1;Shape_Length "Shape_Length" false true true 8 Double 0 0,First,#,Croc_Exhibit_V3,Shape_Length,-1,-1;Shape_Area "Shape_Area" false true true 8 Double 0 0,First,#,Croc_Exhibit_V3,Shape_Area,-1,-1" #</Process><Process ToolSource="c:\program files\arcgis\pro\Resources\ArcToolbox\toolboxes\Data Management Tools.tbx\UpdateSchema" Date="20220927" Time="113927">UpdateSchema "CIMDATA=&lt;CIMStandardDataConnection xsi:type='typens:CIMStandardDataConnection' xmlns:xsi='http://www.w3.org/2001/XMLSchema-instance' xmlns:xs='http://www.w3.org/2001/XMLSchema' xmlns:typens='http://www.esri.com/schemas/ArcGIS/2.9.0'&gt;&lt;WorkspaceConnectionString&gt;DATABASE=J:\Data\ASE Science Team\Individual Folders\Laura Stalter\GIS\Paper Analysis\Paper Analysis.gdb&lt;/WorkspaceConnectionString&gt;&lt;WorkspaceFactory&gt;FileGDB&lt;/WorkspaceFactory&gt;&lt;Dataset&gt;Croc_Exhibit_Original&lt;/Dataset&gt;&lt;DatasetType&gt;esriDTFeatureClass&lt;/DatasetType&gt;&lt;/CIMStandardDataConnection&gt;" &lt;operationSequence&gt;&lt;workflow&gt;&lt;AddField&gt;&lt;field_name&gt;FeatureType&lt;/field_name&gt;&lt;field_type&gt;TEXT&lt;/field_type&gt;&lt;field_length&gt;255&lt;/field_length&gt;&lt;field_alias&gt;FeatureType&lt;/field_alias&gt;&lt;field_is_nullable&gt;True&lt;/field_is_nullable&gt;&lt;field_is_required&gt;False&lt;/field_is_required&gt;&lt;/AddField&gt;&lt;/workflow&gt;&lt;/operationSequence&gt;</Process><Process ToolSource="c:\program files\arcgis\pro\Resources\ArcToolbox\toolboxes\Conversion Tools.tbx\FeatureClassToFeatureClass" Date="20221019" Time="164240">FeatureClassToFeatureClass Croc_Exhibit_Original "J:\Data\ASE Science Team\Research\Current Projects\Crocs\Croc GIS Analysis\Croc GIS Analysis.gdb" Original_Croc_Exhibit # "Area "Area" true true false 8 Double 0 0,First,#,Croc_Exhibit_Original,Area,-1,-1;Shape_Length "Shape_Length" false true true 8 Double 0 0,First,#,Croc_Exhibit_Original,Shape_Length,-1,-1;Shape_Area "Shape_Area" false true true 8 Double 0 0,First,#,Croc_Exhibit_Original,Shape_Area,-1,-1;FeatureType "FeatureType" true true false 255 Text 0 0,First,#,Croc_Exhibit_Original,FeatureType,0,255" #</Process><Process ToolSource="c:\program files\arcgis\pro\Resources\ArcToolbox\toolboxes\Conversion Tools.tbx\FeatureClassToFeatureClass" Date="20230125" Time="110251">FeatureClassToFeatureClass Original_Croc_Exhibit "J:\Data\ASE Science Team\Research\Current Projects\Crocs\Croc GIS Analysis\Croc GIS Analysis.gdb\Exhibit" Original_Croc_Exhibit_Features # "Area "Area" true true false 8 Double 0 0,First,#,Original_Croc_Exhibit,Area,-1,-1;FeatureType "FeatureType" true true false 255 Text 0 0,First,#,Original_Croc_Exhibit,FeatureType,0,255;Shape_Length "Shape_Length" false true true 8 Double 0 0,First,#,Original_Croc_Exhibit,Shape_Length,-1,-1;Shape_Area "Shape_Area" false true true 8 Double 0 0,First,#,Original_Croc_Exhibit,Shape_Area,-1,-1" #</Process><Process ToolSource="c:\program files\arcgis\pro\Resources\ArcToolbox\toolboxes\Data Management Tools.tbx\UpdateSchema" Date="20230127" Time="114555">UpdateSchema "CIMDATA=&lt;CIMFeatureDatasetDataConnection xsi:type='typens:CIMFeatureDatasetDataConnection' xmlns:xsi='http://www.w3.org/2001/XMLSchema-instance' xmlns:xs='http://www.w3.org/2001/XMLSchema' xmlns:typens='http://www.esri.com/schemas/ArcGIS/3.0.0'&gt;&lt;FeatureDataset&gt;Exhibit&lt;/FeatureDataset&gt;&lt;WorkspaceConnectionString&gt;DATABASE=J:\Data\ASE Science Team\Research\Current Projects\Crocs\Croc GIS Analysis\Croc GIS Analysis.gdb&lt;/WorkspaceConnectionString&gt;&lt;WorkspaceFactory&gt;FileGDB&lt;/WorkspaceFactory&gt;&lt;Dataset&gt;Original_Croc_Exhibit_Features&lt;/Dataset&gt;&lt;DatasetType&gt;esriDTFeatureClass&lt;/DatasetType&gt;&lt;/CIMFeatureDatasetDataConnection&gt;" &lt;operationSequence&gt;&lt;workflow&gt;&lt;AddField&gt;&lt;field_name&gt;FeatureName&lt;/field_name&gt;&lt;field_type&gt;TEXT&lt;/field_type&gt;&lt;field_length&gt;255&lt;/field_length&gt;&lt;field_is_nullable&gt;True&lt;/field_is_nullable&gt;&lt;field_is_required&gt;False&lt;/field_is_required&gt;&lt;/AddField&gt;&lt;/workflow&gt;&lt;/operationSequence&gt;</Process><Process ToolSource="c:\program files\arcgis\pro\Resources\ArcToolbox\toolboxes\Data Management Tools.tbx\CalculateGeometryAttributes" Date="20230127" Time="115000">CalculateGeometryAttributes Original_Croc_Exhibit_Features "Area AREA" # "Square Meters" PROJCS["NAD_1983_StatePlane_Florida_East_FIPS_0901_Feet",GEOGCS["GCS_North_American_1983",DATUM["D_North_American_1983",SPHEROID["GRS_1980",6378137.0,298.257222101]],PRIMEM["Greenwich",0.0],UNIT["Degree",0.0174532925199433]],PROJECTION["Transverse_Mercator"],PARAMETER["False_Easting",656166.6666666665],PARAMETER["False_Northing",0.0],PARAMETER["Central_Meridian",-81.0],PARAMETER["Scale_Factor",0.9999411764705882],PARAMETER["Latitude_Of_Origin",24.33333333333333],UNIT["Foot_US",0.3048006096012192]] "Same as input"</Process><Process ToolSource="c:\program files\arcgis\pro\Resources\ArcToolbox\toolboxes\Data Management Tools.tbx\UpdateSchema" Date="20230127" Time="115047">UpdateSchema "CIMDATA=&lt;CIMFeatureDatasetDataConnection xsi:type='typens:CIMFeatureDatasetDataConnection' xmlns:xsi='http://www.w3.org/2001/XMLSchema-instance' xmlns:xs='http://www.w3.org/2001/XMLSchema' xmlns:typens='http://www.esri.com/schemas/ArcGIS/3.0.0'&gt;&lt;FeatureDataset&gt;Exhibit&lt;/FeatureDataset&gt;&lt;WorkspaceConnectionString&gt;DATABASE=J:\Data\ASE Science Team\Research\Current Projects\Crocs\Croc GIS Analysis\Croc GIS Analysis.gdb&lt;/WorkspaceConnectionString&gt;&lt;WorkspaceFactory&gt;FileGDB&lt;/WorkspaceFactory&gt;&lt;Dataset&gt;Original_Croc_Exhibit_Features&lt;/Dataset&gt;&lt;DatasetType&gt;esriDTFeatureClass&lt;/DatasetType&gt;&lt;/CIMFeatureDatasetDataConnection&gt;" &lt;operationSequence&gt;&lt;workflow&gt;&lt;AddField&gt;&lt;field_name&gt;Area_m2&lt;/field_name&gt;&lt;field_type&gt;DOUBLE&lt;/field_type&gt;&lt;field_is_nullable&gt;True&lt;/field_is_nullable&gt;&lt;field_is_required&gt;False&lt;/field_is_required&gt;&lt;/AddField&gt;&lt;/workflow&gt;&lt;/operationSequence&gt;</Process><Process ToolSource="c:\program files\arcgis\pro\Resources\ArcToolbox\toolboxes\Data Management Tools.tbx\CalculateGeometryAttributes" Date="20230127" Time="115119">CalculateGeometryAttributes Original_Croc_Exhibit_Features "Area_m2 AREA" # "Square Meters" PROJCS["NAD_1983_StatePlane_Florida_East_FIPS_0901_Feet",GEOGCS["GCS_North_American_1983",DATUM["D_North_American_1983",SPHEROID["GRS_1980",6378137.0,298.257222101]],PRIMEM["Greenwich",0.0],UNIT["Degree",0.0174532925199433]],PROJECTION["Transverse_Mercator"],PARAMETER["False_Easting",656166.6666666665],PARAMETER["False_Northing",0.0],PARAMETER["Central_Meridian",-81.0],PARAMETER["Scale_Factor",0.9999411764705882],PARAMETER["Latitude_Of_Origin",24.33333333333333],UNIT["Foot_US",0.3048006096012192]] "Same as input"</Process><Process ToolSource="c:\program files\arcgis\pro\Resources\ArcToolbox\toolboxes\Data Management Tools.tbx\CalculateGeometryAttributes" Date="20230127" Time="115239">CalculateGeometryAttributes Original_Croc_Exhibit_Features "Area AREA" # "Square US Survey Feet" PROJCS["NAD_1983_StatePlane_Florida_East_FIPS_0901_Feet",GEOGCS["GCS_North_American_1983",DATUM["D_North_American_1983",SPHEROID["GRS_1980",6378137.0,298.257222101]],PRIMEM["Greenwich",0.0],UNIT["Degree",0.0174532925199433]],PROJECTION["Transverse_Mercator"],PARAMETER["False_Easting",656166.6666666665],PARAMETER["False_Northing",0.0],PARAMETER["Central_Meridian",-81.0],PARAMETER["Scale_Factor",0.9999411764705882],PARAMETER["Latitude_Of_Origin",24.33333333333333],UNIT["Foot_US",0.3048006096012192]] "Same as input"</Process><Process ToolSource="c:\program files\arcgis\pro\Resources\ArcToolbox\toolboxes\Data Management Tools.tbx\CalculateGeometryAttributes" Date="20230127" Time="115509">CalculateGeometryAttributes Original_Croc_Exhibit_Features "Area AREA" # "Square US Survey Feet" PROJCS["NAD_1983_StatePlane_Florida_East_FIPS_0901_Feet",GEOGCS["GCS_North_American_1983",DATUM["D_North_American_1983",SPHEROID["GRS_1980",6378137.0,298.257222101]],PRIMEM["Greenwich",0.0],UNIT["Degree",0.0174532925199433]],PROJECTION["Transverse_Mercator"],PARAMETER["False_Easting",656166.6666666665],PARAMETER["False_Northing",0.0],PARAMETER["Central_Meridian",-81.0],PARAMETER["Scale_Factor",0.9999411764705882],PARAMETER["Latitude_Of_Origin",24.33333333333333],UNIT["Foot_US",0.3048006096012192]] "Same as input"</Process><Process ToolSource="c:\program files\arcgis\pro\Resources\ArcToolbox\toolboxes\Data Management Tools.tbx\CalculateGeometryAttributes" Date="20230127" Time="115547">CalculateGeometryAttributes Original_Croc_Exhibit_Features "Area_m2 AREA" # "Square Meters" PROJCS["NAD_1983_StatePlane_Florida_East_FIPS_0901_Feet",GEOGCS["GCS_North_American_1983",DATUM["D_North_American_1983",SPHEROID["GRS_1980",6378137.0,298.257222101]],PRIMEM["Greenwich",0.0],UNIT["Degree",0.0174532925199433]],PROJECTION["Transverse_Mercator"],PARAMETER["False_Easting",656166.6666666665],PARAMETER["False_Northing",0.0],PARAMETER["Central_Meridian",-81.0],PARAMETER["Scale_Factor",0.9999411764705882],PARAMETER["Latitude_Of_Origin",24.33333333333333],UNIT["Foot_US",0.3048006096012192]] "Same as input"</Process><Process ToolSource="c:\program files\arcgis\pro\Resources\ArcToolbox\toolboxes\Conversion Tools.tbx\ExportFeatures" Date="20230131" Time="124913">ExportFeatures Original_Croc_Exhibit_Features "J:\Data\ASE Science Team\Research\Current Projects\Crocs\Croc GIS Analysis\Croc GIS Analysis.gdb\Exhibit\Original_Croc_Exhibit_Features_New" # NOT_USE_ALIAS "Area "Area" true true false 8 Double 0 0,First,#,Original_Croc_Exhibit_Features,Area,-1,-1;FeatureType "FeatureType" true true false 255 Text 0 0,First,#,Original_Croc_Exhibit_Features,FeatureType,0,255;Shape_Length "Shape_Length" false true true 8 Double 0 0,First,#,Original_Croc_Exhibit_Features,Shape_Length,-1,-1;Shape_Area "Shape_Area" false true true 8 Double 0 0,First,#,Original_Croc_Exhibit_Features,Shape_Area,-1,-1;FeatureName "FeatureName" true true false 255 Text 0 0,First,#,Original_Croc_Exhibit_Features,FeatureName,0,255;Area_m2 "Area_m2" true true false 8 Double 0 0,First,#,Original_Croc_Exhibit_Features,Area_m2,-1,-1" #</Process><Process ToolSource="c:\program files\arcgis\pro\Resources\ArcToolbox\toolboxes\Data Management Tools.tbx\CalculateGeometryAttributes" Date="20230131" Time="130428">CalculateGeometryAttributes Original_Croc_Exhibit_Features_New "Area_m2 AREA" # "Square Meters" PROJCS["NAD_1983_StatePlane_Florida_East_FIPS_0901_Feet",GEOGCS["GCS_North_American_1983",DATUM["D_North_American_1983",SPHEROID["GRS_1980",6378137.0,298.257222101]],PRIMEM["Greenwich",0.0],UNIT["Degree",0.0174532925199433]],PROJECTION["Transverse_Mercator"],PARAMETER["False_Easting",656166.6666666665],PARAMETER["False_Northing",0.0],PARAMETER["Central_Meridian",-81.0],PARAMETER["Scale_Factor",0.9999411764705882],PARAMETER["Latitude_Of_Origin",24.33333333333333],UNIT["Foot_US",0.3048006096012192]] "Same as input"</Process><Process ToolSource="c:\program files\arcgis\pro\Resources\ArcToolbox\toolboxes\Data Management Tools.tbx\CalculateGeometryAttributes" Date="20230204" Time="143909">CalculateGeometryAttributes Original_Croc_Exhibit_Features_New "Area_m2 AREA" # "Square Meters" PROJCS["NAD_1983_StatePlane_Florida_East_FIPS_0901_Feet",GEOGCS["GCS_North_American_1983",DATUM["D_North_American_1983",SPHEROID["GRS_1980",6378137.0,298.257222101]],PRIMEM["Greenwich",0.0],UNIT["Degree",0.0174532925199433]],PROJECTION["Transverse_Mercator"],PARAMETER["False_Easting",656166.6666666665],PARAMETER["False_Northing",0.0],PARAMETER["Central_Meridian",-81.0],PARAMETER["Scale_Factor",0.9999411764705882],PARAMETER["Latitude_Of_Origin",24.33333333333333],UNIT["Foot_US",0.3048006096012192]] "Same as input"</Process><Process ToolSource="c:\program files\arcgis\pro\Resources\ArcToolbox\toolboxes\Data Management Tools.tbx\CalculateGeometryAttributes" Date="20230204" Time="144006">CalculateGeometryAttributes Original_Croc_Exhibit_Features_New "Area AREA" # "Square US Survey Feet" PROJCS["NAD_1983_StatePlane_Florida_East_FIPS_0901_Feet",GEOGCS["GCS_North_American_1983",DATUM["D_North_American_1983",SPHEROID["GRS_1980",6378137.0,298.257222101]],PRIMEM["Greenwich",0.0],UNIT["Degree",0.0174532925199433]],PROJECTION["Transverse_Mercator"],PARAMETER["False_Easting",656166.6666666665],PARAMETER["False_Northing",0.0],PARAMETER["Central_Meridian",-81.0],PARAMETER["Scale_Factor",0.9999411764705882],PARAMETER["Latitude_Of_Origin",24.33333333333333],UNIT["Foot_US",0.3048006096012192]] "Same as input"</Process><Process ToolSource="c:\program files\arcgis\pro\Resources\ArcToolbox\toolboxes\Conversion Tools.tbx\ExportFeatures" Date="20231108" Time="085028">ExportFeatures Original_Croc_Exhibit_Features_New "J:\Data\ASE Science Team\Research\Current Projects\Crocs\Croc GIS Analysis\Manuscript Materials\Croc_Exhibit_Shapefile\Croc_Exhibit.shp" # NOT_USE_ALIAS "Area "Area" true true false 8 Double 0 0,First,#,Original_Croc_Exhibit_Features_New,Area,-1,-1;FeatureType "FeatureType" true true false 255 Text 0 0,First,#,Original_Croc_Exhibit_Features_New,FeatureType,0,255;FeatureName "FeatureName" true true false 255 Text 0 0,First,#,Original_Croc_Exhibit_Features_New,FeatureName,0,255;Area_m2 "Area_m2" true true false 8 Double 0 0,First,#,Original_Croc_Exhibit_Features_New,Area_m2,-1,-1;Shape_Length "Shape_Length" false true true 8 Double 0 0,First,#,Original_Croc_Exhibit_Features_New,Shape_Length,-1,-1;Shape_Area "Shape_Area" false true true 8 Double 0 0,First,#,Original_Croc_Exhibit_Features_New,Shape_Area,-1,-1" #</Process><Process ToolSource="c:\program files\arcgis\pro\Resources\ArcToolbox\toolboxes\Data Management Tools.tbx\UpdateSchema" Date="20231111" Time="101029">UpdateSchema "CIMDATA=&lt;CIMStandardDataConnection xsi:type='typens:CIMStandardDataConnection' xmlns:xsi='http://www.w3.org/2001/XMLSchema-instance' xmlns:xs='http://www.w3.org/2001/XMLSchema' xmlns:typens='http://www.esri.com/schemas/ArcGIS/3.1.0'&gt;&lt;WorkspaceConnectionString&gt;DATABASE=J:\Data\ASE Science Team\Research\Current Projects\Crocs\Croc GIS Analysis\Manuscript Materials\Original Data\Exhibit_Outline&lt;/WorkspaceConnectionString&gt;&lt;WorkspaceFactory&gt;Shapefile&lt;/WorkspaceFactory&gt;&lt;Dataset&gt;Croc_Exhibit.shp&lt;/Dataset&gt;&lt;DatasetType&gt;esriDTFeatureClass&lt;/DatasetType&gt;&lt;/CIMStandardDataConnection&gt;" &lt;operationSequence&gt;&lt;workflow&gt;&lt;DeleteField&gt;&lt;field_name&gt;Area&lt;/field_name&gt;&lt;field_name&gt;FeatureTyp&lt;/field_name&gt;&lt;field_name&gt;FeatureNam&lt;/field_name&gt;&lt;field_name&gt;Area_m2&lt;/field_name&gt;&lt;field_name&gt;Shape_Leng&lt;/field_name&gt;&lt;field_name&gt;Shape_Area&lt;/field_name&gt;&lt;/DeleteField&gt;&lt;/workflow&gt;&lt;/operationSequence&gt;</Process><Process ToolSource="c:\program files\arcgis\pro\Resources\ArcToolbox\toolboxes\Data Management Tools.tbx\UpdateSchema" Date="20231111" Time="101038">UpdateSchema "CIMDATA=&lt;CIMStandardDataConnection xsi:type='typens:CIMStandardDataConnection' xmlns:xsi='http://www.w3.org/2001/XMLSchema-instance' xmlns:xs='http://www.w3.org/2001/XMLSchema' xmlns:typens='http://www.esri.com/schemas/ArcGIS/3.1.0'&gt;&lt;WorkspaceConnectionString&gt;DATABASE=J:\Data\ASE Science Team\Research\Current Projects\Crocs\Croc GIS Analysis\Manuscript Materials\Original Data\Exhibit_Outline&lt;/WorkspaceConnectionString&gt;&lt;WorkspaceFactory&gt;Shapefile&lt;/WorkspaceFactory&gt;&lt;Dataset&gt;Croc_Exhibit.shp&lt;/Dataset&gt;&lt;DatasetType&gt;esriDTFeatureClass&lt;/DatasetType&gt;&lt;/CIMStandardDataConnection&gt;" &lt;operationSequence&gt;&lt;workflow&gt;&lt;DeleteField&gt;&lt;field_name&gt;Shape_Area&lt;/field_name&gt;&lt;/DeleteField&gt;&lt;/workflow&gt;&lt;/operationSequence&gt;</Process><Process ToolSource="c:\program files\arcgis\pro\Resources\ArcToolbox\toolboxes\Data Management Tools.tbx\UpdateSchema" Date="20231111" Time="101046">UpdateSchema "CIMDATA=&lt;CIMStandardDataConnection xsi:type='typens:CIMStandardDataConnection' xmlns:xsi='http://www.w3.org/2001/XMLSchema-instance' xmlns:xs='http://www.w3.org/2001/XMLSchema' xmlns:typens='http://www.esri.com/schemas/ArcGIS/3.1.0'&gt;&lt;WorkspaceConnectionString&gt;DATABASE=J:\Data\ASE Science Team\Research\Current Projects\Crocs\Croc GIS Analysis\Manuscript Materials\Original Data\Exhibit_Outline&lt;/WorkspaceConnectionString&gt;&lt;WorkspaceFactory&gt;Shapefile&lt;/WorkspaceFactory&gt;&lt;Dataset&gt;Croc_Exhibit.shp&lt;/Dataset&gt;&lt;DatasetType&gt;esriDTFeatureClass&lt;/DatasetType&gt;&lt;/CIMStandardDataConnection&gt;" &lt;operationSequence&gt;&lt;workflow&gt;&lt;DeleteField&gt;&lt;field_name&gt;Shape_Area&lt;/field_name&gt;&lt;/DeleteField&gt;&lt;/workflow&gt;&lt;/operationSequence&gt;</Process><Process ToolSource="c:\program files\arcgis\pro\Resources\ArcToolbox\toolboxes\Conversion Tools.tbx\ExportFeatures" Date="20231111" Time="101138">ExportFeatures Croc_Exhibit "J:\Data\ASE Science Team\Research\Current Projects\Crocs\Croc GIS Analysis\Manuscript Materials\Original Data\Exhibit_Outline\Crocodile_Exhibit_Outline.shp" # NOT_USE_ALIAS "Shape_Area "Shape_Area" true true false 19 Double 0 0,First,#,Croc_Exhibit,Shape_Area,-1,-1" #</Process></lineage><itemProps><itemName Sync="TRUE">Crocodile_Exhibit_Outline</itemName><imsContentType Sync="TRUE">002</imsContentType><itemLocation><linkage Sync="TRUE">file://\\wdw.disney.com\data\animalkingdom\Data\ASE Science Team\Research\Current Projects\Crocs\Croc GIS Analysis\Manuscript Materials\Original Data\Exhibit_Outline\Crocodile_Exhibit_Outline.shp</linkage><protocol Sync="TRUE">Local Area Network</protocol></itemLocation><itemSize Sync="TRUE">0.000</itemSize></itemProps><coordRef><type Sync="TRUE">Projected</type><geogcsn Sync="TRUE">GCS_North_American_1983</geogcsn><csUnits Sync="TRUE">Linear Unit: Foot_US (0.304801)</csUnits><projcsn Sync="TRUE">NAD_1983_StatePlane_Florida_East_FIPS_0901_Feet</projcsn><peXml Sync="TRUE">&lt;ProjectedCoordinateSystem xsi:type='typens:ProjectedCoordinateSystem' xmlns:xsi='http://www.w3.org/2001/XMLSchema-instance' xmlns:xs='http://www.w3.org/2001/XMLSchema' xmlns:typens='http://www.esri.com/schemas/ArcGIS/3.1.0'&gt;&lt;WKT&gt;PROJCS[&amp;quot;NAD_1983_StatePlane_Florida_East_FIPS_0901_Feet&amp;quot;,GEOGCS[&amp;quot;GCS_North_American_1983&amp;quot;,DATUM[&amp;quot;D_North_American_1983&amp;quot;,SPHEROID[&amp;quot;GRS_1980&amp;quot;,6378137.0,298.257222101]],PRIMEM[&amp;quot;Greenwich&amp;quot;,0.0],UNIT[&amp;quot;Degree&amp;quot;,0.0174532925199433]],PROJECTION[&amp;quot;Transverse_Mercator&amp;quot;],PARAMETER[&amp;quot;False_Easting&amp;quot;,656166.6666666665],PARAMETER[&amp;quot;False_Northing&amp;quot;,0.0],PARAMETER[&amp;quot;Central_Meridian&amp;quot;,-81.0],PARAMETER[&amp;quot;Scale_Factor&amp;quot;,0.9999411764705882],PARAMETER[&amp;quot;Latitude_Of_Origin&amp;quot;,24.33333333333333],UNIT[&amp;quot;Foot_US&amp;quot;,0.3048006096012192],AUTHORITY[&amp;quot;EPSG&amp;quot;,2236]]&lt;/WKT&gt;&lt;XOrigin&gt;-17791300&lt;/XOrigin&gt;&lt;YOrigin&gt;-41645400&lt;/YOrigin&gt;&lt;XYScale&gt;137249422.94257641&lt;/XYScale&gt;&lt;ZOrigin&gt;-100000&lt;/ZOrigin&gt;&lt;ZScale&gt;10000&lt;/ZScale&gt;&lt;MOrigin&gt;-100000&lt;/MOrigin&gt;&lt;MScale&gt;10000&lt;/MScale&gt;&lt;XYTolerance&gt;0.0032808333333333331&lt;/XYTolerance&gt;&lt;ZTolerance&gt;0.001&lt;/ZTolerance&gt;&lt;MTolerance&gt;0.001&lt;/MTolerance&gt;&lt;HighPrecision&gt;true&lt;/HighPrecision&gt;&lt;WKID&gt;102658&lt;/WKID&gt;&lt;LatestWKID&gt;2236&lt;/LatestWKID&gt;&lt;/ProjectedCoordinateSystem&gt;</peXml></coordRef></DataProperties><SyncDate>20231111</SyncDate><SyncTime>10113800</SyncTime><ModDate>20231111</ModDate><ModTime>10113800</ModTime></Esri><dataIdInfo><envirDesc Sync="TRUE">Microsoft Windows 10 Version 10.0 (Build 19045) ; Esri ArcGIS 13.1.0.41833</envirDesc><dataLang><languageCode value="eng" Sync="TRUE"></languageCode><countryCode value="USA" Sync="TRUE"></countryCode></dataLang><idCitation><resTitle Sync="TRUE">Crocodile_Exhibit_Outline</resTitle><presForm><PresFormCd value="005" Sync="TRUE"></PresFormCd></presForm></idCitation><spatRpType><SpatRepTypCd value="001" Sync="TRUE"></SpatRepTypCd></spatRpType></dataIdInfo><mdLang><languageCode value="eng" Sync="TRUE"></languageCode><countryCode value="USA" Sync="TRUE"></countryCode></mdLang><distInfo><distFormat><formatName Sync="TRUE">Shapefile</formatName></distFormat><distTranOps><transSize Sync="TRUE">0.000</transSize></distTranOps></distInfo><mdHrLv><ScopeCd value="005" Sync="TRUE"></ScopeCd></mdHrLv><mdHrLvName Sync="TRUE">dataset</mdHrLvName><refSysInfo><RefSystem><refSysID><identCode code="2236" Sync="TRUE"></identCode><idCodeSpace Sync="TRUE">EPSG</idCodeSpace><idVersion Sync="TRUE">5.3(9.0.0)</idVersion></refSysID></RefSystem></refSysInfo><spatRepInfo><VectSpatRep><geometObjs Name="Crocodile_Exhibit_Outline"><geoObjTyp><GeoObjTypCd value="002" Sync="TRUE"></GeoObjTypCd></geoObjTyp><geoObjCnt Sync="TRUE">0</geoObjCnt></geometObjs><topLvl><TopoLevCd value="001" Sync="TRUE"></TopoLevCd></topLvl></VectSpatRep></spatRepInfo><spdoinfo><ptvctinf><esriterm Name="Crocodile_Exhibit_Outline"><efeatyp Sync="TRUE">Simple</efeatyp><efeageom code="4" Sync="TRUE"></efeageom><esritopo Sync="TRUE">FALSE</esritopo><efeacnt Sync="TRUE">0</efeacnt><spindex Sync="TRUE">FALSE</spindex><linrefer Sync="TRUE">FALSE</linrefer></esriterm></ptvctinf></spdoinfo><eainfo><detailed Name="Crocodile_Exhibit_Outline"><enttyp><enttypl Sync="TRUE">Crocodile_Exhibit_Outline</enttypl><enttypt Sync="TRUE">Feature Class</enttypt><enttypc Sync="TRUE">0</enttypc></enttyp><attr><attrlabl Sync="TRUE">FID</attrlabl><attalias Sync="TRUE">FID</attalias><attrtype Sync="TRUE">OID</attrtype><attwidth Sync="TRUE">4</attwidth><atprecis Sync="TRUE">0</atprecis><attscale Sync="TRUE">0</attscale><attrdef Sync="TRUE">Internal feature number.</attrdef><attrdefs Sync="TRUE">Esri</attrdefs><attrdomv><udom Sync="TRUE">Sequential unique whole numbers that are automatically generated.</udom></attrdomv></attr><attr><attrlabl Sync="TRUE">Shape</attrlabl><attalias Sync="TRUE">Shape</attalias><attrtype Sync="TRUE">Geometry</attrtype><attwidth Sync="TRUE">0</attwidth><atprecis Sync="TRUE">0</atprecis><attscale Sync="TRUE">0</attscale><attrdef Sync="TRUE">Feature geometry.</attrdef><attrdefs Sync="TRUE">Esri</attrdefs><attrdomv><udom Sync="TRUE">Coordinates defining the features.</udom></attrdomv></attr><attr><attrlabl Sync="TRUE">Shape_Area</attrlabl><attalias Sync="TRUE">Shape_Area</attalias><attrtype Sync="TRUE">Double</attrtype><attwidth Sync="TRUE">19</attwidth><atprecis Sync="TRUE">0</atprecis><attscale Sync="TRUE">0</attscale><attrdef Sync="TRUE">Area of feature in internal units squared.</attrdef><attrdefs Sync="TRUE">Esri</attrdefs><attrdomv><udom Sync="TRUE">Positive real numbers that are automatically generated.</udom></attrdomv></attr></detailed></eainfo><mdDateSt Sync="TRUE">20231111</mdDateSt></metadata>
